# Supplementary material for: Hypoxic exosomes facilitate angiogenesis and metastasis in esophageal squamous cell carcinoma through altering the phenotype and transcriptome of endothelial cells
Source: J Exp Clin Cancer Res. 2019 Sep 5;38:389. doi: 10.1186/s13046-019-1384-8 (PMC6727585; doi:10.1186/s13046-019-1384-8)
Supplement: Supplementary file 1 — Differentially expressed RNA between control group and hypo-Exo group. (XLSX 2643 kb) [file 13046_2019_1384_MOESM1_ESM.xlsx]

## Sheet: ReadMe
表名称	列名称	列含义
表格名称	probe_set	探针集编号
	Test2_average	Test2 组平均信号值
	Con_average	Con 组平均信号值
	FC	两组比较分析中基因变化倍数
	Regulation	实验中基因的调控形式
	Gene.Symbol	基因名称
	Description	基因描述
	biotype	基因属性分类
	Chromosome	染色体编号
	Strand	正义/反义链转录
	Public.Gene.IDs	发表期刊中基因的编号
	Start	基因在染色体开始位置
	Stop	基因在染色体终止位置
	total_probes	该探针集包含的总探针数目
	Cytoband	Cytoband 数据库注释信息
	Entrez.ID	Entrez 数据库基因ID
	mRNA.Accession	mRNA编号
	mRNA.Source	mRNA来源
	mRNA.Description	mRNA描述
	mRNA.SeqName	mRNA所在染色体编号
	mRNA.Assignment.Score	探针基因比对分值
	mRNA.Assignment.Coverage	探针集比对覆盖度
	mRNA.Direct.Probes	mRNA 准确的探针
	mRNA.Possible.Probes	mRNA 可能的探针基因
	SwissProt.mRNA.Accession	SwissProt mRNA号
	SwissProt.Accession	SwissProt 蛋白号
	UniGene.Accession	UniGene 数据库中的mRNA 号
	UniGene.ID	UniGene ID号
	UniGene.Expression.Information	UniGene 表达信息
	GO.Biological.Process.Accession	GO信息-生物过程-登录号
	GO.Biological.Process.ID	GO信息-生物过程-ID号
	GO.Biological.Process.Term	GO信息-生物过程-名称
	GO.Biological.Process.Evidence	GO信息-生物过程-实验依据
	GO.Cellular.Component.Accession	GO信息-细胞组份-登录号
	GO.Cellular.Component.ID	GO信息-细胞组份-ID号
	GO.Cellular.Component.Term	GO信息-细胞组份-名称
	GO.Cellular.Component.Evidence	GO信息-细胞组份-实验依据
	GO.Melecular.Function.Accession	GO信息-分子功能-登录号
	GO.Molecular.Function.ID	GO信息-分子功能-ID号
	GO.Molecular.Function.Term	GO信息-分子功能-名称
	GO.Molecular.Function.Evidence	GO信息-分子功能-实验依据
	Pathway.Accession	KEGG pathway 登录号
	Pathway.Source	KEGG pathway 来源
	Pathway.Name	KEGG pathway 名称
	Protein.Domains.mRNA.Accession	蛋白结构域-注释的mRNA 登录号
	Protein.Domains.Source	蛋白结构域-注释来源
	Protein.Domains.Accession	蛋白结构域-登录号
	Protein.Domains.Description	蛋白结构域-描述
	Test2_expression	Test2 样品表达量
	Con_expression.	Con 样品表达量

## Sheet: mRNA  FC>1.5
probe_set	Gene.Symbol	Test2_average	Con_average	FC	Regulation	Gene.Symbol	Description	biotype	Chromosome	Strand	Public.Gene.IDs	Start	Stop	total_probes	Cytoband	Entrez.ID	mRNA.Accession	mRNA.Source	mRNA.Description	mRNA.SeqName	mRNA.Assignment.Score	mRNA.Assignment.Coverage	mRNA.Direct.Probes	mRNA.Possible.Probes	SwissProt.mRNA.Accession	SwissProt.Accession	UniGene.Accession	UniGene.ID	UniGene.Expression.Information	GO.Biological.Process.Accession	GO.Biological.Process.ID	GO.Biological.Process.Term	GO.Biological.Process.Evidence	GO.Cellular.Component.Accession	GO.Cellular.Component.ID	GO.Cellular.Component.Term	GO.Cellular.Component.Evidence	GO.Melecular.Function.Accession	GO.Molecular.Function.ID	GO.Molecular.Function.Term	GO.Molecular.Function.Evidence	Pathway.Accession	Pathway.Source	Pathway.Name	Protein.Domains.mRNA.Accession	Protein.Domains.Source	Protein.Domains.Accession	Protein.Domains.Description	Test2_expression
TC0100006437.hg.1	OR4F5	1.59221	2.33177	-1.66966	down	OR4F5	olfactory receptor, family 4, subfamily F, member 5	coding	chr1	+	NM_001005484	69091	70008	10	1p36.33	79501	NM_001005484	RefSeq	Homo sapiens olfactory receptor, family 4, subfamily F, member 5 (OR4F5), mRNA.	chr1	100	100	0	NA	NM_001005484	Q8NH21	NM_001005484	Hs.554500	NA	NM_001005484	GO:0007186	G-protein coupled receptor signaling pathway	not recorded	NM_001005484	GO:0005886	plasma membrane	traceable author statement	NM_001005484	GO:0004888	transmembrane signaling receptor activity	not recorded	NA	NA	NA	OTTHUMT00000003223	Pfam	IPR000276	G protein-coupled receptor, rhodopsin-like	1.59221
TC0100006483.hg.1	ISG15	5.79127	5.07389	1.64419	up	ISG15	ISG15 ubiquitin-like modifier	coding	chr1	+	NM_005101	1001138	1014541	10	1p36.33	9636	NM_005101	RefSeq	Homo sapiens ISG15 ubiquitin-like modifier (ISG15), mRNA.	chr1	100	100	0	NA	NM_005101	P05161	NM_005101	Hs.458485	adrenal gland| ascites| blood| bone| brain| cervix| connective tissue| embryonic tissue| esophagus| eye| heart| intestine| kidney| larynx| liver| lung| lymph| mammary gland| mouth| ovary| pancreas| placenta| prostate| salivary gland| skin| testis| thymus| uterus| breast (mammary gland) tumor| cervical tumor| chondrosarcoma| colorectal tumor| esophageal tumor| gastrointestinal tumor| germ cell tum…	NM_005101	GO:0006281	DNA repair	traceable author statement	NM_005101	GO:0005576	extracellular region	inferred from direct assay	NM_005101	GO:0005515	protein binding	inferred from physical interaction	NA	NA	NA	ENST00000379389	Pfam	IPR000626	Ubiquitin domain	5.79127
TC0100006695.hg.1	TAS1R1	2.10803	2.76387	-1.57553	down	TAS1R1	taste receptor, type 1, member 1	coding	chr1	+	NM_138697	6555181	6579757	10	1p36.23	80835	NM_138697	RefSeq	Homo sapiens taste receptor, type 1, member 1 (TAS1R1), transcript variant 2, mRNA.	chr1	100	100	0	NA	NM_138697	Q7RTX1	NM_138697	Hs.124574	bone| brain| liver| lung| spleen| testis| chondrosarcoma| normal| adult	NM_138697	GO:0007186	G-protein coupled receptor signaling pathway	inferred from electronic annotation	NM_138697	GO:0005886	plasma membrane	traceable author statement	NM_138697	GO:0008527	taste receptor activity	inferred from direct assay	NA	NA	NA	ENST00000328191	Pfam	IPR001828	Receptor, ligand binding region	2.10803
TC0100006781.hg.1	SLC25A33	3.17477	4.06618	-1.85499	down	SLC25A33	solute carrier family 25 (pyrimidine nucleotide carrier), member 33	coding	chr1	+	NM_032315	9539469	9585179	10	1p36.22	84275	NM_032315	RefSeq	Homo sapiens solute carrier family 25 (pyrimidine nucleotide carrier), member 33 (SLC25A33), mRNA.	chr1	100	100	0	NA	NM_032315	Q9BSK2	NM_032315	Hs.568613	ascites| blood| bone| brain| connective tissue| embryonic tissue| eye| heart| intestine| kidney| larynx| liver| lung| lymph node| mammary gland| muscle| ovary| pancreas| pituitary gland| placenta| prostate| skin| stomach| testis| thyroid| uterus| breast (mammary gland) tumor| chondrosarcoma| gastrointestinal tumor| germ cell tumor| glioma| head and neck tumor| kidney tumor| leukemia| lymphoma| no…	NM_032315	GO:0000002	mitochondrial genome maintenance	inferred from direct assay	NM_032315	GO:0005743	mitochondrial inner membrane	inferred from electronic annotation	NM_032315	GO:0015218	pyrimidine nucleotide transmembrane transporter activity	inferred from direct assay	NA	NA	NA	ENST00000302692	Pfam	IPR018108	Mitochondrial substrate/solute carrier	3.17477
TC0100006840.hg.1	TARDBP	4.31479	5.45657	-2.20654	down	TARDBP	TAR DNA binding protein	coding	chr1	+	NM_007375	11012344	11030528	10	1p36.22	23435	NM_007375	RefSeq	Homo sapiens TAR DNA binding protein (TARDBP), mRNA.	chr1	100	100	0	NA	NM_007375	Q13148	NA	NA	NA	NA	NA	NA	NA	NA	NA	NA	NA	NA	NA	NA	NA	NA	NA	NA	ENST00000240185	Pfam	IPR000504	RNA recognition motif domain	4.31479
TC0100006864.hg.1	DRAXIN	2.85836	3.55565	-1.62145	down	DRAXIN	dorsal inhibitory axon guidance protein	coding	chr1	+	NM_198545	11691722	11725857	10	1p36.22	374946	NM_198545	RefSeq	Homo sapiens dorsal inhibitory axon guidance protein (DRAXIN), mRNA.	chr1	100	100	0	NA	NM_198545	Q8NBI3	NM_198545	Hs.632364	ascites| brain| embryonic tissue| intestine| ovary| pancreas| testis| uterus| gastrointestinal tumor| germ cell tumor| normal| pancreatic tumor| primitive neuroectodermal tumor of the CNS|embryoid body| blastocyst| fetus| infant| adult	NM_198545	GO:0007411	axon guidance	inferred from sequence or structural similarity	NM_198545	GO:0005576	extracellular region	inferred from sequence or structural similarity	NM_198545	GO:0005515	protein binding	inferred from physical interaction	NA	NA	NA	ENST00000294485	Pfam	IPR029094	Draxin	2.85836
TC0100006865.hg.1	AGTRAP	6.66465	6.05398	1.52697	up	AGTRAP	angiotensin II receptor-associated protein	coding	chr1	+	NM_001040194	11736084	11754802	10	1p36.22	57085	NM_001040194	RefSeq	Homo sapiens angiotensin II receptor-associated protein (AGTRAP), transcript variant 2, mRNA.	chr1	100	100	0	NA	NM_001040194	Q6RW13	NM_001040194	Hs.464438	ascites| blood| bone| bone marrow| brain| cervix| connective tissue| embryonic tissue| esophagus| eye| heart| intestine| kidney| liver| lung| mammary gland| muscle| ovary| pancreas| placenta| prostate| salivary gland| skin| spleen| stomach| testis| thyroid| uterus| vascular| breast (mammary gland) tumor| cervical tumor| chondrosarcoma| colorectal tumor| esophageal tumor| gastrointestinal tumor| g…	NM_001040194	GO:0001666	response to hypoxia	inferred from electronic annotation	NA	NA	NA	NA	NM_001040194	GO:0004945	angiotensin type II receptor activity	inferred from electronic annotation	NA	NA	NA	ENST00000314340	Pfam	IPR009436	Angiotensin II, type I receptor-associated	6.66465
TC0100006989.hg.1	DNAJC16	4.27825	5.00941	-1.65997	down	DNAJC16	DnaJ (Hsp40) homolog, subfamily C, member 16	coding	chr1	+	NM_001287811	15526813	15592379	10	1p36.1	23341	NM_001287811	RefSeq	Homo sapiens DnaJ (Hsp40) homolog, subfamily C, member 16 (DNAJC16), transcript variant 2, mRNA.	chr1	100	100	0	NA	NM_001287811	Q9Y2G8	NM_001287811	Hs.655410	ascites| blood| bone marrow| brain| connective tissue| embryonic tissue| eye| heart| intestine| kidney| liver| lung| lymph node| mouth| muscle| nerve| ovary| pancreas| pharynx| pituitary gland| placenta| prostate| skin| spleen| testis| thymus| thyroid| trachea| uterus| chondrosarcoma| colorectal tumor| gastrointestinal tumor| germ cell tumor| glioma| head and neck tumor| leukemia| lymphoma| non-n…	NM_001287811	GO:0045454	cell redox homeostasis	inferred from electronic annotation	NM_001287811	GO:0005623	cell	inferred from electronic annotation	NA	NA	NA	NA	NA	NA	NA	ENST00000375838	Pfam	IPR001623	DnaJ domain	4.27825
TC0100007063.hg.1	FAM231C	4.51157	3.80402	1.63302	up	FAM231C	family with sequence similarity 231, member C	coding	chr1	+	NM_001310138	16673003	16673657	10	1p36.13	729587	NM_001310138	RefSeq	Homo sapiens family with sequence similarity 231, member C (FAM231C), mRNA.	chr1	100	100	0	NA	NM_001310138	P0DMU4	NA	NA	NA	NA	NA	NA	NA	NA	NA	NA	NA	NA	NA	NA	NA	NA	NA	NA	NA	NA	NA	NA	4.51157
TC0100007199.hg.1	VWA5B1	2.2779	2.92876	-1.57011	down	VWA5B1	von Willebrand factor A domain containing 5B1	coding	chr1	+	NM_001039500	20290919	20354894	10	1p36.12	127731	NM_001039500	RefSeq	Homo sapiens von Willebrand factor A domain containing 5B1 (VWA5B1), mRNA.	chr1	100	100	0	NA	NM_001039500	Q5TIE3	NM_001039500	Hs.205178	brain| liver| lung| testis| germ cell tumor| normal| fetus| adult	NA	NA	NA	NA	NM_001039500	GO:0005576	extracellular region	inferred from electronic annotation	NA	NA	NA	NA	NA	NA	NA	ENST00000289815	Pfam	IPR013694	VIT domain	2.2779
TC0100007333.hg.1	PITHD1	3.98696	5.00429	-2.02417	down	PITHD1	PITH (C-terminal proteasome-interacting domain of thioredoxin-like) domain containing 1	coding	chr1	+	NM_020362	23778386	23788232	10	1p36.11	57095	NM_020362	RefSeq	Homo sapiens PITH (C-terminal proteasome-interacting domain of thioredoxin-like) domain containing 1 (PITHD1), mRNA.	chr1	100	100	0	NA	NM_020362	Q9GZP4	NM_020362	Hs.31819	adipose tissue| adrenal gland| ascites| blood| bone| bone marrow| brain| cervix| connective tissue| embryonic tissue| esophagus| eye| heart| intestine| kidney| liver| lung| lymph| lymph node| mammary gland| mouth| muscle| nerve| ovary| pancreas| parathyroid| pharynx| pituitary gland| placenta| prostate| skin| spleen| stomach| testis| thymus| thyroid| tonsil| uterus| vascular|adrenal tumor| breast…	NA	NA	NA	NA	NM_020362	GO:0005634	nucleus	inferred from direct assay	NA	NA	NA	NA	NA	NA	NA	ENST00000246151	Pfam	IPR010400	PITH domain	3.98696
TC0100007344.hg.1	PNRC2	5.47603	6.48183	-2.00806	down	PNRC2	proline-rich nuclear receptor coactivator 2	coding	chr1	+	NM_017761	23959109	23963462	10	1p36.11	55629	NM_017761	RefSeq	Homo sapiens proline-rich nuclear receptor coactivator 2 (PNRC2), mRNA.	chr1	100	100	0	NA	NM_017761	Q9NPJ4	NM_017761	Hs.7862	adipose tissue| ascites| bladder| blood| brain| connective tissue| embryonic tissue| intestine| kidney| liver| lung| placenta| prostate| skin| spleen| stomach| testis| thymus| thyroid| tonsil| uterus| vascular| chondrosarcoma| colorectal tumor| gastrointestinal tumor| germ cell tumor| glioma| head and neck tumor| kidney tumor| liver tumor| normal| primitive neuroectodermal tumor of the CNS| prost…	NA	NA	NA	NA	NM_017761	GO:0000932	cytoplasmic mRNA processing body	inferred from direct assay	NM_017761	GO:0005515	protein binding	inferred from physical interaction	NA	NA	NA	NA	NA	NA	NA	5.47603
TC0100007378.hg.1	CLIC4	7.66622	8.28793	-1.5387	down	CLIC4	chloride intracellular channel 4	coding	chr1	+	NM_013943	24745269	24844324	10	1p36.11	25932	NM_013943	RefSeq	Homo sapiens chloride intracellular channel 4 (CLIC4), mRNA.	chr1	100	100	0	NA	NM_013943	Q9Y696	NM_013943	Hs.440544	adipose tissue| adrenal gland| ascites| bladder| blood| bone| bone marrow| brain| cervix| connective tissue| ear| embryonic tissue| eye| heart| intestine| kidney| liver| lung| lymph| lymph node| mammary gland| mouth| muscle| nerve| ovary| pancreas| parathyroid| placenta| prostate| salivary gland| skin| spleen| stomach| testis| thymus| thyroid| trachea| umbilical cord| uterus| vascular|adrenal tum…	NM_013943	GO:0001525	angiogenesis	not recorded	NM_013943	GO:0005622	intracellular	inferred from direct assay	NM_013943	GO:0004364	glutathione transferase activity	not recorded	NA	NA	NA	ENST00000374379	Pfam	IPR004045	Glutathione S-transferase, N-terminal	7.66622
TC0100007398.hg.1	TMEM50A	7.85155	8.78446	-1.90913	down	TMEM50A	transmembrane protein 50A	coding	chr1	+	NM_014313	25337917	25362361	10	1p36.11	23585	NM_014313	RefSeq	Homo sapiens transmembrane protein 50A (TMEM50A), mRNA.	chr1	100	100	0	NA	NM_014313	O95807	NM_014313	Hs.705699	adrenal gland| ascites| bladder| blood| bone| bone marrow| brain| cervix| connective tissue| embryonic tissue| esophagus| eye| heart| intestine| kidney| larynx| liver| lung| lymph| lymph node| mammary gland| mouth| muscle| ovary| pancreas| parathyroid| pharynx| placenta| prostate| skin| spleen| stomach| testis| thymus| thyroid| trachea| umbilical cord| uterus| vascular|adrenal tumor| bladder carc…	NA	NA	NA	NA	NM_014313	GO:0005783	endoplasmic reticulum	inferred from direct assay	NA	NA	NA	NA	NA	NA	NA	ENST00000374358	Pfam	IPR007919	Uncharacterised protein family UPF0220	7.85155
TC0100007403.hg.1	TMEM57	2.20844	3.53344	-2.50532	down	TMEM57	transmembrane protein 57	coding	chr1	+	NM_001282564	25430858	25500209	10	1p36.11|1p36.11	55219	NM_001282564	RefSeq	Homo sapiens transmembrane protein 57 (TMEM57), transcript variant 2, mRNA.	chr1	100	100	0	NA	NM_001282564	Q8N5G2	NM_001282564	Hs.189782	adrenal gland| ascites| blood| bone| bone marrow| brain| cervix| embryonic tissue| eye| heart| intestine| kidney| larynx| liver| lung| lymph node| mammary gland| mouth| muscle| nerve| pancreas| placenta| prostate| skin| testis| thymus| trachea| uterus|adrenal tumor| breast (mammary gland) tumor| cervical tumor| chondrosarcoma| colorectal tumor| gastrointestinal tumor| germ cell tumor| glioma| hea…	NM_001282564	GO:0007420	brain development	inferred from electronic annotation	NM_001282564	GO:0005634	nucleus	inferred from sequence or structural similarity	NM_001282564	GO:0003674	molecular_function	no biological data available	NA	NA	NA	ENST00000374343	Pfam	IPR019130	Macoilin	2.20844
TC0100007451.hg.1	CD52	2.00537	2.78943	-1.72197	down	CD52	CD52 molecule	coding	chr1	+	NM_001803	26317920	26320523	10	1p36	1043	NM_001803	RefSeq	Homo sapiens CD52 molecule (CD52), mRNA.	chr1	100	100	0	NA	NM_001803	P31358	NM_001803	Hs.276770	adrenal gland| blood| bone marrow| brain| connective tissue| eye| heart| intestine| kidney| lung| lymph| lymph node| mammary gland| muscle| pancreas| pharynx| placenta| prostate| spleen| testis| thymus| tonsil| vascular|adrenal tumor| leukemia| lymphoma| normal| pancreatic tumor| soft tissue/muscle tissue tumor| fetus| juvenile| adult	NM_001803	GO:0007204	positive regulation of cytosolic calcium ion concentration	inferred from direct assay	NM_001803	GO:0005829	cytosol	inferred from direct assay	NA	NA	NA	NA	NA	NA	NA	ENST00000374213	Pfam	IPR026643	CAMPATH-1 antigen (CD52)	2.00537
TC0100007463.hg.1	HMGN2	7.45454	8.07631	-1.53877	down	HMGN2	high mobility group nucleosomal binding domain 2	coding	chr1	+	NM_005517	26472411	26476642	10	1p36.1	3151	NM_005517	RefSeq	Homo sapiens high mobility group nucleosomal binding domain 2 (HMGN2), mRNA.	chr1	100	100	0	NA	NM_005517	P05204	NM_005517	Hs.181163	adipose tissue| adrenal gland| ascites| bladder| blood| bone| bone marrow| brain| cervix| connective tissue| ear| embryonic tissue| esophagus| eye| heart| intestine| kidney| larynx| liver| lung| lymph| lymph node| mammary gland| mouth| muscle| nerve| ovary| pancreas| parathyroid| pharynx| pituitary gland| placenta| prostate| salivary gland| skin| spleen| stomach| testis| thymus| thyroid| tonsil| …	NA	NA	NA	NA	NM_005517	GO:0000785	chromatin	inferred from electronic annotation	NM_005517	GO:0005515	protein binding	inferred from physical interaction	NA	NA	NA	ENST00000361427	Pfam	IPR000079	High mobility group protein HMGN	7.45454
TC0100007481.hg.1	PIGV	3.12375	3.83407	-1.63617	down	PIGV	phosphatidylinositol glycan anchor biosynthesis class V	coding	chr1	+	NM_001202554	26787472	26798403	10	1p36.11	55650	NM_001202554	RefSeq	Homo sapiens phosphatidylinositol glycan anchor biosynthesis, class V (PIGV), transcript variant 1, mRNA.	chr1	100	100	0	NA	NM_001202554	Q9NUD9	NM_001202554	Hs.259605	adipose tissue| blood| bone| brain| cervix| embryonic tissue| esophagus| eye| heart| intestine| kidney| liver| lung| lymph node| mammary gland| ovary| pancreas| pituitary gland| placenta| prostate| skin| spleen| testis| thyroid| uterus| cervical tumor| chondrosarcoma| colorectal tumor| esophageal tumor| germ cell tumor| glioma| kidney tumor| leukemia| lung tumor| normal| ovarian tumor| pancreatic…	NM_001202554	GO:0006501	C-terminal protein lipidation	traceable author statement	NM_001202554	GO:0005789	endoplasmic reticulum membrane	inferred from direct assay	NM_001202554	GO:0000030	mannosyltransferase activity	inferred from genetic interaction	NA	NA	NA	ENST00000078527	Pfam	IPR007315	GPI mannosyltransferase 2	3.12375
TC0100007529.hg.1	FAM76A	3.11394	4.0501	-1.91342	down	FAM76A	family with sequence similarity 76, member A	coding	chr1	+	NM_001143912	27725979	27763122	10	1p35.3	199870	NM_001143912	RefSeq	Homo sapiens family with sequence similarity 76, member A (FAM76A), transcript variant 1, mRNA.	chr1	100	100	0	NA	NM_001143912	Q8TAV0	NM_001143912	Hs.469359	adrenal gland| bladder| blood| bone| bone marrow| brain| connective tissue| embryonic tissue| esophagus| eye| heart| intestine| kidney| liver| lung| lymph node| mammary gland| muscle| parathyroid| placenta| prostate| skin| stomach| testis| uterus| vascular|adrenal tumor| breast (mammary gland) tumor| chondrosarcoma| colorectal tumor| esophageal tumor| germ cell tumor| glioma| kidney tumor| leukem…	ENST00000010299	GO:0000338	protein deneddylation	NA	ENST00000010299	GO:0005737	cytoplasm	NA	ENST00000010299	GO:0019784	NEDD8-specific protease activity	NA	NA	NA	NA	NA	NA	NA	NA	3.11394
TC0100007570.hg.1	YTHDF2	4.52409	5.40294	-1.83891	down	YTHDF2	YTH N(6)-methyladenosine RNA binding protein 2	coding	chr1	+	NM_001172828	28736621	28769775	10	1p35	51441	NM_001172828	RefSeq	Homo sapiens YTH N(6)-methyladenosine RNA binding protein 2 (YTHDF2), transcript variant 3, mRNA.	chr1	100	100	0	NA	NM_001172828	Q9Y5A9	NM_001172828	Hs.532286	adipose tissue| adrenal gland| ascites| bladder| blood| bone| bone marrow| brain| cervix| connective tissue| ear| embryonic tissue| esophagus| eye| heart| intestine| kidney| larynx| liver| lung| lymph| lymph node| mammary gland| mouth| muscle| nerve| ovary| pancreas| parathyroid| pharynx| pituitary gland| placenta| prostate| salivary gland| skin| spleen| stomach| testis| thymus| thyroid| trachea|…	NM_001172828	GO:0006959	humoral immune response	traceable author statement	NM_001172828	GO:0000932	cytoplasmic mRNA processing body	inferred from direct assay	NM_001172828	GO:0044822	poly(A) RNA binding	inferred from direct assay	NA	NA	NA	ENST00000373812	Pfam	IPR007275	YTH domain	4.52409
TC0100007662.hg.1	KPNA6	6.25251	7.09993	-1.79928	down	KPNA6	karyopherin alpha 6 (importin alpha 7)	coding	chr1	+	NM_012316	32108038	32176568	10	1p35.1	23633	NM_012316	RefSeq	Homo sapiens karyopherin alpha 6 (importin alpha 7) (KPNA6), mRNA.	chr1	100	100	0	NA	NM_012316	O60684	NM_012316	Hs.470588	adrenal gland| ascites| bladder| blood| bone| bone marrow| brain| cervix| connective tissue| ear| embryonic tissue| eye| heart| intestine| kidney| larynx| liver| lung| lymph| lymph node| mammary gland| mouth| muscle| nerve| ovary| pancreas| parathyroid| pharynx| pituitary gland| placenta| prostate| skin| spleen| stomach| testis| thymus| thyroid| trachea| umbilical cord| uterus| vascular|adrenal t…	NM_012316	GO:0006607	NLS-bearing protein import into nucleus	traceable author statement	NM_012316	GO:0005643	nuclear pore	not recorded	NM_012316	GO:0005515	protein binding	inferred from physical interaction	NA	NA	NA	ENST00000373625	Pfam	IPR000225	Armadillo	6.25251
TC0100007672.hg.1	EIF3I	7.26913	7.97223	-1.628	down	EIF3I	eukaryotic translation initiation factor 3, subunit I	coding	chr1	+	NM_003757	32221584	32231604	10	1p34.1	8668	NM_003757	RefSeq	Homo sapiens eukaryotic translation initiation factor 3, subunit I (EIF3I), mRNA.	chr1	100	100	0	NA	NM_003757	Q13347	NM_003757	Hs.530096	adipose tissue| adrenal gland| ascites| bladder| blood| bone| bone marrow| brain| cervix| connective tissue| embryonic tissue| eye| heart| intestine| kidney| larynx| liver| lung| lymph| lymph node| mammary gland| mouth| muscle| nerve| ovary| pancreas| parathyroid| pharynx| pituitary gland| placenta| prostate| salivary gland| skin| spleen| stomach| testis| thymus| thyroid| tonsil| umbilical cord| …	NM_003757	GO:0001731	formation of translation preinitiation complex	inferred from electronic annotation	NM_003757	GO:0005829	cytosol	traceable author statement	NM_003757	GO:0003743	translation initiation factor activity	inferred by curator	NM_003757	GenMAPP	Translation_Factors	ENST00000355082	Pfam	IPR001680	WD40 repeat	7.26913
TC0100007678.hg.1	HDAC1	6.38239	7.07272	-1.61365	down	HDAC1	histone deacetylase 1	coding	chr1	+	NM_004964	32292086	32333635	10	1p34	3065	NM_004964	RefSeq	Homo sapiens histone deacetylase 1 (HDAC1), mRNA.	chr1	100	100	0	NA	NM_004964	Q13547	NM_004964	Hs.88556	adrenal gland| ascites| bladder| blood| bone| bone marrow| brain| cervix| connective tissue| ear| embryonic tissue| esophagus| eye| heart| intestine| kidney| larynx| liver| lung| lymph| lymph node| mammary gland| mouth| muscle| ovary| pancreas| parathyroid| pharynx| pituitary gland| placenta| prostate| salivary gland| skin| spleen| stomach| testis| thymus| thyroid| tonsil| uterus| vascular|adrena…	NA	NA	NA	NA	NM_004964	GO:0000118	histone deacetylase complex	traceable author statement	NA	NA	NA	NA	NM_004964	GenMAPP	Cell_cycle_KEGG	ENST00000373548	Pfam	IPR023801	Histone deacetylase domain	6.38239
TC0100007798.hg.1	THRAP3	5.957	7.30505	-2.54568	down	THRAP3	thyroid hormone receptor associated protein 3	coding	chr1	+	NM_005119	36224416	36305357	10	1p34.3	9967	NM_005119	RefSeq	Homo sapiens thyroid hormone receptor associated protein 3 (THRAP3), mRNA.	chr1	100	100	0	NA	NM_005119	Q9Y2W1	NM_005119	Hs.744057	adipose tissue| adrenal gland| bladder| blood| bone| bone marrow| brain| cervix| connective tissue| embryonic tissue| esophagus| eye| heart| intestine| kidney| larynx| liver| lung| lymph| lymph node| mammary gland| mouth| muscle| nerve| ovary| pancreas| pharynx| placenta| prostate| skin| stomach| testis| thyroid| trachea| uterus| vascular|adrenal tumor| bladder carcinoma| breast (mammary gland) t…	NM_005119	GO:0000381	regulation of alternative mRNA splicing, via spliceosome	inferred from mutant phenotype	NM_005119	GO:0005634	nucleus	inferred from direct assay	NM_005119	GO:0001046	core promoter sequence-specific DNA binding	inferred from sequence or structural similarity	NA	NA	NA	ENST00000354618	Pfam	IPR029199	THRAP3/BCLAF1 family	5.957
TC0100007841.hg.1	CDCA8	5.1807	5.97832	-1.73823	down	CDCA8	cell division cycle associated 8	coding	chr1	+	NM_001256875	37692401	37709719	10	1p34.3	55143	NM_001256875	RefSeq	Homo sapiens cell division cycle associated 8 (CDCA8), transcript variant 1, mRNA.	chr1	100	100	0	NA	NM_001256875	Q53HL2	NM_001256875	Hs.524571	adrenal gland| ascites| bladder| blood| bone| bone marrow| brain| cervix| connective tissue| embryonic tissue| esophagus| eye| heart| intestine| kidney| liver| lung| lymph| lymph node| mammary gland| mouth| muscle| ovary| pancreas| pharynx| placenta| prostate| salivary gland| skin| spleen| stomach| testis| thymus| thyroid| uterus| vascular|adrenal tumor| breast (mammary gland) tumor| cervical tum…	NM_001256875	GO:0000278	mitotic cell cycle	traceable author statement	NM_001256875	GO:0000775	chromosome, centromeric region	inferred from direct assay	NM_001256875	GO:0005515	protein binding	inferred from physical interaction	NA	NA	NA	ENST00000327331	Pfam	IPR018851	Borealin, N-terminal	5.1807
TC0100007884.hg.1	AKIRIN1	5.2693	6.02855	-1.69262	down	AKIRIN1	akirin 1	coding	chr1	+	NM_001136275	38991223	39006065	10	1p34.3	79647	NM_001136275	RefSeq	Homo sapiens akirin 1 (AKIRIN1), transcript variant 2, mRNA.	chr1	100	100	0	NA	NM_001136275	Q9H9L7	NM_001136275	Hs.293563	adrenal gland| ascites| bladder| blood| bone| bone marrow| brain| cervix| connective tissue| ear| embryonic tissue| esophagus| eye| heart| intestine| kidney| liver| lung| lymph| lymph node| mammary gland| muscle| nerve| ovary| pancreas| pituitary gland| placenta| prostate| salivary gland| skin| spleen| stomach| testis| thymus| thyroid| tonsil| trachea| uterus| vascular| breast (mammary gland) tum…	NA	NA	NA	NA	NM_001136275	GO:0005634	nucleus	inferred from direct assay	NM_001136275	GO:0005515	protein binding	inferred from physical interaction	NA	NA	NA	NA	NA	NA	NA	5.2693
TC0100007940.hg.1	CAP1	8.50274	9.41095	-1.87672	down	CAP1	CAP, adenylate cyclase-associated protein 1 (yeast)	coding	chr1	+	NM_001105530	40040233	40072649	10	1p34.2	10487	NM_001105530	RefSeq	Homo sapiens CAP, adenylate cyclase-associated protein 1 (yeast) (CAP1), transcript variant 2, mRNA.	chr1	100	100	0	NA	NM_001105530	Q01518	NA	NA	NA	NA	NA	NA	NA	NM_001105530	GO:0005886	plasma membrane	inferred from electronic annotation	NM_001105530	GO:0003779	actin binding	inferred from electronic annotation	NA	NA	NA	ENST00000340450	Pfam	IPR013912	Adenylate cyclase-associated CAP, C-terminal	8.50274
TC0100008081.hg.1	ATP6V0B	7.55805	6.93205	1.54328	up	ATP6V0B	ATPase, H+ transporting, lysosomal 21kDa, V0 subunit b	coding	chr1	+	NM_001039457	43974487	43978300	10	1p32.3	533	NM_001039457	RefSeq	Homo sapiens ATPase, H+ transporting, lysosomal 21kDa, V0 subunit b (ATP6V0B), transcript variant 2, mRNA.	chr1	100	100	0	NA	NM_001039457	Q99437	NM_001039457	Hs.596514	adrenal gland| ascites| blood| bone| bone marrow| brain| cervix| connective tissue| ear| embryonic tissue| eye| heart| intestine| kidney| liver| lung| lymph| lymph node| mammary gland| muscle| ovary| pancreas| parathyroid| pharynx| pituitary gland| placenta| prostate| salivary gland| skin| spleen| stomach| testis| thyroid| tonsil| trachea| uterus|adrenal tumor| breast (mammary gland) tumor| cervi…	NA	NA	NA	NA	NA	NA	NA	NA	NM_001039457	GO:0005215	transporter activity	traceable author statement	NA	NA	NA	ENST00000236067	Pfam	IPR002379	V-ATPase proteolipid subunit C-like domain	7.55805
TC0100008101.hg.1	KIF2C	3.99533	6.32763	-5.03607	down	KIF2C	kinesin family member 2C	coding	chr1	+	NM_001297655	44739818	44767767	10	1p34.1	11004	NM_001297655	RefSeq	Homo sapiens kinesin family member 2C (KIF2C), transcript variant 2, mRNA.	chr1	100	100	0	NA	NM_001297655	Q99661	NM_001297655	Hs.720061	ascites| bladder| blood| bone| bone marrow| brain| cervix| connective tissue| embryonic tissue| esophagus| eye| heart| intestine| kidney| larynx| liver| lung| lymph| lymph node| mammary gland| mouth| muscle| ovary| pituitary gland| placenta| prostate| skin| stomach| testis| thymus| uterus| vascular| breast (mammary gland) tumor| cervical tumor| chondrosarcoma| colorectal tumor| esophageal tumor| …	NA	NA	NA	NA	NA	NA	NA	NA	NM_001297655	GO:0003777	microtubule motor activity	inferred from electronic annotation	NA	NA	NA	ENST00000372217	Pfam	IPR001752	Kinesin motor domain	3.99533
TC0100008121.hg.1	TOE1	3.98707	4.91123	-1.89758	down	TOE1	target of EGR1, member 1 (nuclear)	coding	chr1	+	NM_025077	45339670	45343978	10	1p33	114034	NM_025077	RefSeq	Homo sapiens target of EGR1, member 1 (nuclear) (TOE1), mRNA.	chr1	100	100	0	NA	NM_025077	Q96GM8	NM_025077	Hs.525091	adrenal gland| ascites| bladder| blood| bone| bone marrow| brain| cervix| connective tissue| ear| embryonic tissue| eye| heart| intestine| kidney| liver| lung| lymph| lymph node| mammary gland| muscle| ovary| pancreas| parathyroid| placenta| prostate| skin| spleen| stomach| testis| thymus| thyroid| tonsil| trachea| uterus| vascular|adrenal tumor| breast (mammary gland) tumor| cervical tumor| chon…	NM_025077	GO:0090503	RNA phosphodiester bond hydrolysis, exonucleolytic	inferred from direct assay	NM_025077	GO:0005634	nucleus	inferred from direct assay	NM_025077	GO:0000175	3'-5'-exoribonuclease activity	inferred from direct assay	NA	NA	NA	ENST00000372090	Pfam	IPR000571	Zinc finger, CCCH-type	3.98707
TC0100008124.hg.1	MMACHC	3.77539	4.74773	-1.96202	down	MMACHC	methylmalonic aciduria (cobalamin deficiency) cblC type, with homocystinuria	coding	chr1	+	NM_015506	45500053	45513382	10	1p34.1	25974	NM_015506	RefSeq	Homo sapiens methylmalonic aciduria (cobalamin deficiency) cblC type, with homocystinuria (MMACHC), mRNA.	chr1	100	100	0	NA	NM_015506	Q9Y4U1	NM_015506	Hs.13024	bone| brain| eye| intestine| kidney| liver| lung| lymph| mammary gland| mouth| ovary| skin| spleen| testis| uterus| chondrosarcoma| colorectal tumor| germ cell tumor| head and neck tumor| liver tumor| lung tumor| lymphoma| non-neoplasia| normal| ovarian tumor| retinoblastoma| skin tumor| uterine tumor| fetus| adult	NM_015506	GO:0006766	vitamin metabolic process	traceable author statement	NM_015506	GO:0005739	mitochondrion	inferred from electronic annotation	NM_015506	GO:0005515	protein binding	inferred from physical interaction	NA	NA	NA	NA	NA	NA	NA	3.77539
TC0100008127.hg.1	NASP	4.30448	4.96889	-1.58492	down	NASP	nuclear autoantigenic sperm protein (histone-binding)	coding	chr1	+	NM_001195193	45583846	45618906	10	1p34.1	4678	NM_001195193	RefSeq	Homo sapiens nuclear autoantigenic sperm protein (histone-binding) (NASP), transcript variant 4, mRNA.	chr1	100	100	0	NA	NM_001195193	P49321	NA	NA	NA	NA	NA	NA	NA	NM_001195193	GO:0000790	nuclear chromatin	inferred from direct assay	NM_001195193	GO:0005515	protein binding	inferred from physical interaction	NA	NA	NA	ENST00000350030	Pfam	IPR001440	Tetratricopeptide repeat 1	4.30448
TC0100008158.hg.1	FAAH	2.89591	3.5268	-1.54852	down	FAAH	fatty acid amide hydrolase	coding	chr1	+	NM_001441	46394265	46413848	10	1p35-p34	2166	NM_001441	RefSeq	Homo sapiens fatty acid amide hydrolase (FAAH), mRNA.	chr1	100	100	0	NA	NM_001441	O00519	NM_001441	Hs.720143	adipose tissue| adrenal gland| brain| connective tissue| eye| intestine| kidney| lung| mammary gland| mouth| muscle| nerve| ovary| pancreas| parathyroid| placenta| prostate| skin| stomach| testis| thymus| thyroid| uterus| breast (mammary gland) tumor| colorectal tumor| glioma| head and neck tumor| lung tumor| non-neoplasia| normal| ovarian tumor| pancreatic tumor| primitive neuroectodermal tumor …	NM_001441	GO:0009062	fatty acid catabolic process	inferred from direct assay	NM_001441	GO:0005789	endoplasmic reticulum membrane	traceable author statement	NM_001441	GO:0005515	protein binding	inferred from physical interaction	NM_001441	HumanCyc	PWY6666-1	ENST00000243167	Pfam	IPR000120	Amidase	2.89591
TC0100008216.hg.1	SLC5A9	1.66423	2.84998	-2.27481	down	SLC5A9	solute carrier family 5 (sodium/sugar cotransporter), member 9	coding	chr1	+	NM_001011547	48222685	48248644	10	1p33	200010	NM_001011547	RefSeq	Homo sapiens solute carrier family 5 (sodium/sugar cotransporter), member 9 (SLC5A9), transcript variant 2, mRNA.	chr1	100	100	0	NA	NM_001011547	Q2M3M2	NM_001011547	Hs.37890	brain| embryonic tissue| eye| intestine| kidney| liver| pancreas| testis| uterus| liver tumor| normal| blastocyst| fetus| adult	NM_001011547	GO:0006814	sodium ion transport	inferred from electronic annotation	NM_001011547	GO:0005886	plasma membrane	traceable author statement	NM_001011547	GO:0005215	transporter activity	inferred from electronic annotation	NA	NA	NA	ENST00000236495	Pfam	IPR001734	Sodium/solute symporter	1.66423
TC0100008332.hg.1	ZYG11B	3.32951	4.30444	-1.96554	down	ZYG11B	zyg-11 family member B, cell cycle regulator	coding	chr1	+	NM_024646	52726459	52827342	10	1p32.3	79699	NM_024646	RefSeq	Homo sapiens zyg-11 family member B, cell cycle regulator (ZYG11B), mRNA.	chr1	100	100	0	NA	NM_024646	Q9C0D3	NM_024646	Hs.476280	adrenal gland| ascites| bladder| blood| bone| bone marrow| brain| cervix| connective tissue| ear| embryonic tissue| eye| heart| intestine| kidney| liver| lung| lymph node| mammary gland| mouth| muscle| nerve| ovary| pancreas| pharynx| pituitary gland| placenta| prostate| skin| stomach| testis| uterus| vascular| bladder carcinoma| breast (mammary gland) tumor| cervical tumor| chondrosarcoma| color…	NM_024646	GO:0016567	protein ubiquitination	not recorded	NM_024646	GO:0031462	Cul2-RING ubiquitin ligase complex	not recorded	NM_024646	GO:0004842	ubiquitin-protein transferase activity	not recorded	NA	NA	NA	NA	NA	NA	NA	3.32951
TC0100008536.hg.1	INADL	1.66658	2.68278	-2.02259	down	INADL	InaD-like (Drosophila)	coding	chr1	+	NM_176877	61742477	62163920	10	1p31.3	10207	NM_176877	RefSeq	Homo sapiens InaD-like (Drosophila) (INADL), mRNA.	chr1	100	100	0	NA	NM_176877	Q8NI35	NM_176877	Hs.478125	adipose tissue| bladder| blood| brain| connective tissue| embryonic tissue| eye| intestine| kidney| larynx| liver| lung| mammary gland| mouth| muscle| ovary| pancreas| parathyroid| prostate| skin| testis| trachea| uterus| vascular| breast (mammary gland) tumor| chondrosarcoma| colorectal tumor| germ cell tumor| head and neck tumor| leukemia| liver tumor| non-neoplasia| normal| ovarian tumor| pros…	NM_176877	GO:0034329	cell junction assembly	traceable author statement	NM_176877	GO:0005886	plasma membrane	traceable author statement	NM_176877	GO:0005515	protein binding	inferred from physical interaction	NA	NA	NA	ENST00000307297	Pfam	IPR001478	PDZ domain	1.66658
TC0100008554.hg.1	USP1	2.1307	2.71661	-1.50098	down	USP1	ubiquitin specific peptidase 1	coding	chr1	+	NM_001017415	62436297	62451804	10	1p31.3	7398	NM_001017415	RefSeq	Homo sapiens ubiquitin specific peptidase 1 (USP1), transcript variant 2, mRNA.	chr1	100	100	0	NA	NM_001017415	O94782	NM_001017415	Hs.35086	adrenal gland| ascites| bladder| blood| bone| bone marrow| brain| cervix| connective tissue| embryonic tissue| esophagus| eye| heart| intestine| kidney| liver| lung| lymph| lymph node| mammary gland| mouth| muscle| nerve| ovary| pancreas| pharynx| placenta| prostate| skin| spleen| stomach| testis| thymus| thyroid| tonsil| trachea| uterus| vascular|adrenal tumor| bladder carcinoma| breast (mammary…	NM_001017415	GO:0001501	skeletal system development	inferred from electronic annotation	NM_001017415	GO:0005634	nucleus	inferred from direct assay	NM_001017415	GO:0004197	cysteine-type endopeptidase activity	traceable author statement	NA	NA	NA	ENST00000339950	Pfam	IPR001394	Peptidase C19, ubiquitin carboxyl-terminal hydrolase	2.1307
TC0100008618.hg.1	AK4	2.99336	4.15477	-2.23676	down	AK4	adenylate kinase 4	coding	chr1	+	NM_001005353	65147549	65232145	10	1p31.3	205	NM_001005353	RefSeq	Homo sapiens adenylate kinase 4 (AK4), transcript variant 1, mRNA.	chr1	100	100	0	NA	NM_001005353	P27144	NM_001005353	Hs.10862	adipose tissue| ascites| blood| bone| bone marrow| brain| cervix| connective tissue| ear| embryonic tissue| eye| heart| intestine| kidney| liver| lung| lymph| mammary gland| mouth| muscle| ovary| pancreas| placenta| prostate| salivary gland| skin| stomach| testis| trachea| uterus| vascular| bladder carcinoma| breast (mammary gland) tumor| cervical tumor| chondrosarcoma| colorectal tumor| gastroin…	NA	NA	NA	NA	NM_001005353	GO:0005739	mitochondrion	inferred from direct assay	NM_001005353	GO:0004017	adenylate kinase activity	inferred from direct assay	NM_013410	HumanCyc	P1-PWY	ENST00000327299	Pfam	IPR007862	Adenylate kinase, active site lid domain	2.99336
TC0100008631.hg.1	SGIP1	4.56215	3.41908	2.2085	up	SGIP1	SH3-domain GRB2-like (endophilin) interacting protein 1	coding	chr1	+	NM_001308203	66533383	66751139	10	1p31.3	84251	NM_001308203	RefSeq	Homo sapiens SH3-domain GRB2-like (endophilin) interacting protein 1 (SGIP1), transcript variant 2, mRNA.	chr1	100	100	0	NA	NM_001308203	Q9BQI5	NM_001308203	Hs.132121	blood| brain| connective tissue| embryonic tissue| eye| intestine| kidney| larynx| liver| lung| muscle| nerve| ovary| pancreas| pituitary gland| skin| testis| thyroid| trachea| umbilical cord| uterus| vascular| chondrosarcoma| germ cell tumor| head and neck tumor| kidney tumor| leukemia| non-neoplasia| normal| pancreatic tumor| primitive neuroectodermal tumor of the CNS| retinoblastoma| soft tiss…	NM_001308203	GO:0006897	endocytosis	inferred from electronic annotation	NM_001308203	GO:0005737	cytoplasm	inferred from direct assay	NM_001308203	GO:0005515	protein binding	inferred from physical interaction	NA	NA	NA	ENST00000237247	Pfam	IPR018808	Muniscin C-terminal	4.56215
TC0100008664.hg.1	GADD45A	5.62939	4.41195	2.32534	up	GADD45A	growth arrest and DNA-damage-inducible, alpha	coding	chr1	+	NM_001199741	67685061	67688338	10	1p31.2	1647	NM_001199741	RefSeq	Homo sapiens growth arrest and DNA-damage-inducible, alpha (GADD45A), transcript variant 2, mRNA.	chr1	100	100	0	NA	NM_001199741	P24522	NM_001199741	Hs.80409	bladder| blood| bone| brain| cervix| connective tissue| embryonic tissue| eye| intestine| kidney| liver| lung| lymph| lymph node| mammary gland| muscle| ovary| pancreas| parathyroid| pharynx| placenta| prostate| skin| stomach| testis| thymus| thyroid| umbilical cord| uterus| vascular| breast (mammary gland) tumor| chondrosarcoma| colorectal tumor| gastrointestinal tumor| germ cell tumor| glioma| …	NM_001199741	GO:0000079	regulation of cyclin-dependent protein serine/threonine kinase activity	traceable author statement	NM_001199741	GO:0005634	nucleus	inferred from direct assay	NM_001199741	GO:0001047	core promoter binding	inferred from electronic annotation	NM_001199741	GenMAPP	Cell_cycle_KEGG	ENST00000370985	Pfam	IPR004038	Ribosomal protein L7Ae/L30e/S12e/Gadd45	5.62939
TC0100008797.hg.1	AK5	5.23728	6.47219	-2.35366	down	AK5	adenylate kinase 5	coding	chr1	+	NM_012093	77281977	77559969	10	1p31	26289	NM_012093	RefSeq	Homo sapiens adenylate kinase 5 (AK5), transcript variant 2, mRNA.	chr1	100	100	0	NA	NM_012093	Q9Y6K8	NM_012093	Hs.559718	adipose tissue| ascites| bone| bone marrow| brain| connective tissue| embryonic tissue| eye| intestine| kidney| liver| lung| mammary gland| placenta| stomach| testis| uterus| breast (mammary gland) tumor| chondrosarcoma| gastrointestinal tumor| germ cell tumor| glioma| kidney tumor| liver tumor| non-neoplasia| normal| primitive neuroectodermal tumor of the CNS| soft tissue/muscle tissue tumor| ut…	NA	NA	NA	NA	NM_012093	GO:0005737	cytoplasm	inferred from direct assay	NM_012093	GO:0004017	adenylate kinase activity	inferred from electronic annotation	NM_012093	HumanCyc	P1-PWY	OTTHUMT00000026993	Pfam	IPR007858	Dpy-30 motif	5.23728
TC0100008807.hg.1	NEXN	3.9927	4.81362	-1.76653	down	NEXN	nexilin (F actin binding protein)	coding	chr1	+	NM_001172309	77888513	77943895	10	1p31.1	91624	NM_001172309	RefSeq	Homo sapiens nexilin (F actin binding protein) (NEXN), transcript variant 2, mRNA.	chr1	100	100	0	NA	NM_001172309	Q0ZGT2	NM_001172309	Hs.612385	adrenal gland| blood| bone| bone marrow| brain| cervix| connective tissue| ear| embryonic tissue| esophagus| heart| intestine| kidney| liver| lung| mammary gland| mouth| muscle| ovary| placenta| prostate| skin| stomach| testis| thymus| thyroid| umbilical cord| uterus| vascular| breast (mammary gland) tumor| chondrosarcoma| gastrointestinal tumor| germ cell tumor| head and neck tumor| kidney tumor…	NM_001172309	GO:0006468	protein phosphorylation	not recorded	NM_001172309	GO:0005856	cytoskeleton	inferred from electronic annotation	NM_001172309	GO:0008307	structural constituent of muscle	inferred from mutant phenotype	NA	NA	NA	ENST00000330010	Pfam	IPR013098	Immunoglobulin I-set	3.9927
TC0100008845.hg.1	ADGRL2	3.20343	4.02383	-1.76589	down	ADGRL2	adhesion G protein-coupled receptor L2	coding	chr1	+	NM_001297704	81306160	81992738	10	1p31.1	23266	NM_001297704	RefSeq	Homo sapiens adhesion G protein-coupled receptor L2 (ADGRL2), transcript variant 2, mRNA.	chr1	100	100	0	NA	NM_001297704	O95490	NM_001297704	Hs.24212	adipose tissue| adrenal gland| bone| brain| connective tissue| ear| embryonic tissue| esophagus| eye| heart| intestine| kidney| larynx| liver| lung| mammary gland| mouth| muscle| ovary| pancreas| parathyroid| pharynx| pituitary gland| placenta| prostate| skin| spleen| stomach| testis| thymus| thyroid| trachea| uterus| vascular| breast (mammary gland) tumor| chondrosarcoma| esophageal tumor| gastr…	NM_001297704	GO:0007166	cell surface receptor signaling pathway	inferred from electronic annotation	NM_001297704	GO:0016021	integral component of membrane	non-traceable author statement	NM_001297704	GO:0004930	G-protein coupled receptor activity	inferred from electronic annotation	NM_001297704	GenMAPP	GPCRDB_Class_B_Secretin-like	ENST00000319517	Pfam	IPR000203	GPS motif	3.20343
TC0100008922.hg.1	CLCA1	1.88402	3.08288	-2.29558	down	CLCA1	chloride channel accessory 1	coding	chr1	+	NM_001285	86468368	86500291	10	1p22.3	1179	NM_001285	RefSeq	Homo sapiens chloride channel accessory 1 (CLCA1), mRNA.	chr1	100	100	0	NA	NM_001285	A8K7I4	NM_001285	Hs.194659	bladder| connective tissue| intestine| muscle| stomach| colorectal tumor| gastrointestinal tumor| non-neoplasia| normal| soft tissue/muscle tissue tumor| adult	NM_001285	GO:0006508	proteolysis	inferred from electronic annotation	NM_001285	GO:0005615	extracellular space	inferred from electronic annotation	NM_001285	GO:0005229	intracellular calcium activated chloride channel activity	not recorded	NA	NA	NA	ENST00000234701	Pfam	IPR013642	Chloride channel calcium-activated	1.88402
TC0100008938.hg.1	LMO4	2.55844	3.86387	-2.47157	down	LMO4	LIM domain only 4	coding	chr1	+	NM_006769	87328468	87348923	10	1p22.3	8543	NM_006769	RefSeq	Homo sapiens LIM domain only 4 (LMO4), mRNA.	chr1	100	100	0	NA	NM_006769	P61968	NM_006769	Hs.436792	adipose tissue| bladder| bone| brain| cervix| connective tissue| ear| embryonic tissue| eye| heart| intestine| kidney| larynx| liver| lung| lymph| lymph node| mammary gland| mouth| nerve| ovary| pancreas| pituitary gland| placenta| prostate| skin| spleen| stomach| testis| thyroid| uterus| vascular| bladder carcinoma| breast (mammary gland) tumor| cervical tumor| chondrosarcoma| colorectal tumor| …	NM_006769	GO:0001843	neural tube closure	inferred from sequence or structural similarity	NM_006769	GO:0005667	transcription factor complex	inferred from sequence or structural similarity	NM_006769	GO:0001158	enhancer sequence-specific DNA binding	inferred from electronic annotation	NA	NA	NA	ENST00000370542	Pfam	IPR001781	Zinc finger, LIM-type	2.55844
TC0100009020.hg.1	CDC7	2.01496	2.79643	-1.71888	down	CDC7	cell division cycle 7	coding	chr1	+	NM_001134419	91500847	91525764	10	1p22	8317	NM_001134419	RefSeq	Homo sapiens cell division cycle 7 (CDC7), transcript variant 2, mRNA.	chr1	100	100	0	NA	NM_001134419	O00311	NM_001134419	Hs.533573	adrenal gland| ascites| bladder| blood| bone marrow| brain| connective tissue| embryonic tissue| eye| heart| intestine| kidney| liver| lung| lymph node| mammary gland| mouth| placenta| prostate| skin| testis| thymus| thyroid| uterus|adrenal tumor| breast (mammary gland) tumor| chondrosarcoma| gastrointestinal tumor| germ cell tumor| glioma| head and neck tumor| kidney tumor| leukemia| lung tumor|…	NM_001134419	GO:0000082	G1/S transition of mitotic cell cycle	traceable author statement	NM_001134419	GO:0005634	nucleus	inferred from direct assay	NM_001134419	GO:0004672	protein kinase activity	inferred from mutant phenotype	NM_001134419	GenMAPP	Cell_cycle_KEGG	ENST00000234626	Pfam	IPR000719	Protein kinase domain	2.01496
TC0100009097.hg.1	ABCD3	4.71561	5.65577	-1.91873	down	ABCD3	ATP binding cassette subfamily D member 3	coding	chr1	+	NM_001122674	94418377	94518666	10	1p21.3	5825	NM_001122674	RefSeq	Homo sapiens ATP-binding cassette, sub-family D (ALD), member 3 (ABCD3), transcript variant 2, mRNA.	chr1	100	100	0	NA	NM_001122674	P28288	NM_001122674	Hs.700576	adipose tissue| adrenal gland| ascites| bladder| blood| bone| bone marrow| brain| connective tissue| ear| embryonic tissue| esophagus| eye| heart| intestine| kidney| liver| lung| lymph| lymph node| mammary gland| mouth| muscle| ovary| pancreas| pharynx| pituitary gland| placenta| prostate| salivary gland| skin| spleen| testis| thymus| trachea| uterus| vascular|adrenal tumor| bladder carcinoma| br…	NM_001122674	GO:0006633	fatty acid biosynthetic process	inferred from mutant phenotype	NM_001122674	GO:0005743	mitochondrial inner membrane	inferred from electronic annotation	NM_001122674	GO:0005324	long-chain fatty acid transporter activity	inferred from electronic annotation	NA	NA	NA	ENST00000315713	Pfam	IPR011527	ABC transporter type 1, transmembrane domain	4.71561
TC0100009176.hg.1	SNX7	5.4694	6.18779	-1.64534	down	SNX7	sorting nexin 7	coding	chr1	+	NM_015976	98661680	98760500	10	1p21.3	51375	NM_015976	RefSeq	Homo sapiens sorting nexin 7 (SNX7), transcript variant 1, mRNA.	chr1	100	100	0	NA	NM_015976	Q9UNH6	NM_015976	Hs.197015	adrenal gland| ascites| bladder| bone| bone marrow| brain| cervix| connective tissue| embryonic tissue| eye| heart| intestine| kidney| liver| lung| mammary gland| muscle| ovary| pancreas| placenta| skin| testis| umbilical cord| uterus|adrenal tumor| bladder carcinoma| breast (mammary gland) tumor| chondrosarcoma| colorectal tumor| gastrointestinal tumor| germ cell tumor| glioma| kidney tumor| leu…	NM_015976	GO:0006897	endocytosis	not recorded	NM_015976	GO:0005768	endosome	not recorded	NM_015976	GO:0005515	protein binding	inferred from physical interaction	NA	NA	NA	ENST00000306121	Pfam	IPR001683	Phox homologous domain	5.4694
TC0100009199.hg.1	MFSD14A	4.47493	5.51268	-2.05301	down	MFSD14A	major facilitator superfamily domain containing 14A	coding	chr1	+	NM_033055	100038097	100083377	10	1p21.2	64645	NM_033055	RefSeq	Homo sapiens hippocampus abundant transcript 1 (HIAT1), mRNA.	chr1	100	100	0	NA	NM_033055	Q96MC6	NM_033055	Hs.124156	adipose tissue| adrenal gland| ascites| bladder| blood| bone| bone marrow| brain| cervix| connective tissue| ear| embryonic tissue| esophagus| eye| heart| intestine| kidney| larynx| liver| lung| lymph node| mammary gland| mouth| muscle| ovary| pancreas| parathyroid| pharynx| pituitary gland| placenta| prostate| skin| stomach| testis| thymus| trachea| uterus| vascular|adrenal tumor| bladder carcin…	NM_033055	GO:0055085	transmembrane transport	not recorded	NM_033055	GO:0016021	integral component of membrane	not recorded	NM_033055	GO:0005215	transporter activity	not recorded	NA	NA	NA	ENST00000370152	Pfam	IPR011701	Major facilitator superfamily	4.47493
TC0100009211.hg.1	RTCA	3.71744	4.9151	-2.29367	down	RTCA	RNA 3-terminal phosphate cyclase	coding	chr1	+	NM_001130841	100266158	100292769	10	1p21.2	8634	NM_001130841	RefSeq	Homo sapiens RNA 3-terminal phosphate cyclase (RTCA), transcript variant 1, mRNA.	chr1	100	100	0	NA	NM_001130841	O00442	NM_001130841	Hs.484222	adipose tissue| ascites| blood| bone| bone marrow| brain| cervix| connective tissue| embryonic tissue| eye| heart| intestine| kidney| larynx| liver| lung| lymph| lymph node| mammary gland| muscle| pancreas| parathyroid| placenta| prostate| salivary gland| skin| spleen| stomach| testis| thymus| thyroid| trachea| umbilical cord| uterus| vascular| breast (mammary gland) tumor| cervical tumor| chondr…	NM_001130841	GO:0006396	RNA processing	inferred from electronic annotation	NM_001130841	GO:0005634	nucleus	inferred from direct assay	NM_001130841	GO:0003723	RNA binding	traceable author statement	NA	NA	NA	ENST00000260563	Pfam	IPR013791	RNA 3'-terminal phosphate cyclase, insert domain	3.71744
TC0100009344.hg.1	SARS	6.46986	7.28541	-1.75998	down	SARS	seryl-tRNA synthetase	coding	chr1	+	NM_006513	109213893	109238182	10	1p13.3	6301	NM_006513	RefSeq	Homo sapiens seryl-tRNA synthetase (SARS), transcript variant 1, mRNA.	chr1	100	100	0	NA	NM_006513	P49591	NM_006513	Hs.531176	adipose tissue| adrenal gland| ascites| bladder| blood| bone| bone marrow| brain| cervix| connective tissue| ear| embryonic tissue| esophagus| eye| heart| intestine| kidney| larynx| liver| lung| lymph| lymph node| mammary gland| mouth| muscle| nerve| ovary| pancreas| parathyroid| pharynx| pituitary gland| placenta| prostate| salivary gland| skin| spleen| stomach| testis| thymus| thyroid| tonsil| …	NM_006513	GO:0006412	translation	traceable author statement	NM_006513	GO:0005737	cytoplasm	inferred from direct assay	NM_006513	GO:0003723	RNA binding	traceable author statement	NM_006513	HumanCyc	TRNA-CHARGING-PWY	ENST00000234677	Pfam	IPR002314	Aminoacyl-tRNA synthetase, class II (G/ P/ S/T)	6.46986
TC0100009364.hg.1	CSF1	6.33468	5.46564	1.82644	up	CSF1	colony stimulating factor 1 (macrophage)	coding	chr1	+	NM_000757	109910242	109930994	10	1p13.3	1435	NM_000757	RefSeq	Homo sapiens colony stimulating factor 1 (macrophage) (CSF1), transcript variant 1, mRNA.	chr1	100	100	0	NA	NM_000757	P09603	NM_000757	Hs.173894	ascites| blood| bone| brain| cervix| connective tissue| ear| eye| intestine| kidney| larynx| liver| lung| lymph node| mammary gland| mouth| muscle| nerve| ovary| pancreas| pharynx| placenta| skin| spleen| stomach| testis| thymus| trachea| uterus| breast (mammary gland) tumor| chondrosarcoma| gastrointestinal tumor| germ cell tumor| glioma| head and neck tumor| kidney tumor| leukemia| liver tumor|…	NA	NA	NA	NA	NM_000757	GO:0005615	extracellular space	inferred from direct assay	NM_000757	GO:0005125	cytokine activity	inferred from direct assay	NA	NA	NA	ENST00000329608	Pfam	IPR008001	Macrophage colony stimulating factor-1	6.33468
TC0100009365.hg.1	AHCYL1	4.86858	6.01403	-2.21214	down	AHCYL1	adenosylhomocysteinase like 1	coding	chr1	+	NM_001242673	109984686	110023742	10	1p13.2	10768	NM_001242673	RefSeq	Homo sapiens adenosylhomocysteinase-like 1 (AHCYL1), transcript variant 2, mRNA.	chr1	100	100	0	NA	NM_001242673	O43865	NM_001242673	Hs.743973	adipose tissue| adrenal gland| ascites| bladder| blood| bone| bone marrow| brain| cervix| connective tissue| ear| embryonic tissue| esophagus| eye| heart| intestine| kidney| larynx| liver| lung| lymph| lymph node| mammary gland| mouth| muscle| nerve| ovary| pancreas| pharynx| pituitary gland| placenta| prostate| salivary gland| skin| spleen| stomach| testis| thymus| thyroid| trachea| umbilical co…	NM_001242673	GO:0006378	mRNA polyadenylation	inferred from direct assay	NM_001242673	GO:0005737	cytoplasm	inferred from sequence or structural similarity	NM_001242673	GO:0003723	RNA binding	inferred from electronic annotation	NM_006621	HumanCyc	PWY-5041	ENST00000359172	Pfam	IPR000043	Adenosylhomocysteinase	4.86858
TC0100009474.hg.1	MAGI3	1.84899	2.63032	-1.71872	down	MAGI3	membrane associated guanylate kinase, WW and PDZ domain containing 3	coding	chr1	+	NM_001142782	113390749	113685923	10	1p13.2	260425	NM_001142782	RefSeq	Homo sapiens membrane associated guanylate kinase, WW and PDZ domain containing 3 (MAGI3), transcript variant 1, mRNA.	chr1	100	100	0	NA	NM_001142782	Q5TCQ9	NM_001142782	Hs.486189	ascites| blood| bone| brain| cervix| ear| embryonic tissue| eye| heart| intestine| kidney| liver| lung| mammary gland| mouth| muscle| pituitary gland| placenta| prostate| stomach| testis| thyroid| uterus| vascular| breast (mammary gland) tumor| cervical tumor| chondrosarcoma| colorectal tumor| gastrointestinal tumor| germ cell tumor| glioma| head and neck tumor| liver tumor| non-neoplasia| normal…	NM_001142782	GO:0006915	apoptotic process	non-traceable author statement	NM_001142782	GO:0005634	nucleus	inferred from electronic annotation	NM_001142782	GO:0004385	guanylate kinase activity	non-traceable author statement	NA	NA	NA	ENST00000307546	Pfam	IPR001202	WW domain	1.84899
TC0100009480.hg.1	HIPK1	4.01419	5.59805	-2.99772	down	HIPK1	homeodomain interacting protein kinase 1	coding	chr1	+	NM_152696	113929192	113977869	10	1p13.2	204851	NM_152696	RefSeq	Homo sapiens homeodomain interacting protein kinase 1 (HIPK1), transcript variant 2, mRNA.	chr1	100	100	0	NA	NM_152696	Q86Z02	NM_152696	Hs.532363	adipose tissue| adrenal gland| bladder| blood| bone| bone marrow| brain| cervix| connective tissue| embryonic tissue| esophagus| eye| heart| intestine| kidney| liver| lung| lymph node| mammary gland| mouth| muscle| nerve| ovary| pancreas| parathyroid| pharynx| pituitary gland| placenta| prostate| salivary gland| skin| spleen| stomach| testis| thymus| thyroid| trachea| uterus| vascular| bladder ca…	NA	NA	NA	NA	NM_152696	GO:0005634	nucleus	inferred from direct assay	NM_152696	GO:0004674	protein serine/threonine kinase activity	inferred from electronic annotation	NA	NA	NA	ENST00000340480	Pfam	IPR000719	Protein kinase domain	4.01419
TC0100009524.hg.1	VANGL1	3.98022	4.61338	-1.55096	down	VANGL1	VANGL planar cell polarity protein 1	coding	chr1	+	NM_001172411	115641953	115698224	10	1p13.1	81839	NM_001172411	RefSeq	Homo sapiens VANGL planar cell polarity protein 1 (VANGL1), transcript variant 3, mRNA.	chr1	100	100	0	NA	NM_001172411	Q8TAA9	NM_001172411	Hs.515130	adrenal gland| ascites| bladder| blood| bone| bone marrow| brain| cervix| connective tissue| embryonic tissue| esophagus| eye| heart| intestine| kidney| liver| lung| lymph node| mammary gland| mouth| muscle| nerve| ovary| pancreas| pharynx| placenta| prostate| skin| stomach| testis| thymus| uterus| vascular|adrenal tumor| breast (mammary gland) tumor| cervical tumor| chondrosarcoma| colorectal tu…	NM_001172411	GO:0007275	multicellular organismal development	inferred from electronic annotation	NM_001172411	GO:0016021	integral component of membrane	inferred from electronic annotation	NM_001172411	GO:0005515	protein binding	inferred from physical interaction	NA	NA	NA	ENST00000310260	Pfam	IPR009539	Strabismus	3.98022
TC0100009561.hg.1	TTF2	1.48444	2.07644	-1.50733	down	TTF2	transcription termination factor, RNA polymerase II	coding	chr1	+	NM_003594	117060303	117107453	10	1p22	8458	NM_003594	RefSeq	Homo sapiens transcription termination factor, RNA polymerase II (TTF2), mRNA.	chr1	100	100	0	NA	NM_003594	Q9UNY4	NM_003594	Hs.486818	adipose tissue| ascites| blood| bone| brain| cervix| connective tissue| embryonic tissue| esophagus| eye| heart| intestine| kidney| larynx| liver| lymph node| mammary gland| mouth| muscle| ovary| pancreas| placenta| prostate| skin| stomach| testis| thymus| thyroid| trachea| uterus| vascular| breast (mammary gland) tumor| chondrosarcoma| colorectal tumor| esophageal tumor| gastrointestinal tumor| …	NM_003594	GO:0006353	DNA-templated transcription, termination	traceable author statement	NM_003594	GO:0005681	spliceosomal complex	inferred from electronic annotation	NM_003594	GO:0003677	DNA binding	inferred from electronic annotation	NA	NA	NA	ENST00000369466	Pfam	IPR000330	SNF2-related, N-terminal domain	1.48444
TC0100009614.hg.1	HSD3B1	1.85876	2.45876	-1.51571	down	HSD3B1	hydroxy-delta-5-steroid dehydrogenase, 3 beta- and steroid delta-isomerase 1	coding	chr1	+	NM_000862	119507198	119515058	10	1p13.1	3283	NM_000862	RefSeq	Homo sapiens hydroxy-delta-5-steroid dehydrogenase, 3 beta- and steroid delta-isomerase 1 (HSD3B1), mRNA.	chr1	100	100	0	NA	NM_000862	P14060	NM_000862	Hs.364941	blood| embryonic tissue| eye| heart| intestine| placenta| skin| testis| uterus| colorectal tumor| leukemia| normal| primitive neuroectodermal tumor of the CNS| blastocyst| fetus| adult	NM_000862	GO:0006694	steroid biosynthetic process	inferred from sequence or structural similarity	NM_000862	GO:0005743	mitochondrial inner membrane	inferred from direct assay	NM_000862	GO:0003854	3-beta-hydroxy-delta5-steroid dehydrogenase activity	inferred from sequence or structural similarity	NM_000862	GenMAPP	Glucocorticoid_Mineralocorticoid_Metabolism	ENST00000369413	Pfam	IPR002225	3-beta hydroxysteroid dehydrogenase/isomerase	1.85876
TC0100009723.hg.1	FAM72D	2.04146	3.33357	-2.44885	down	FAM72D	family with sequence similarity 72, member D	coding	chr1	+	NM_207418	145096000	145112696	10	1q21.1	728833	NM_207418	RefSeq	Homo sapiens family with sequence similarity 72, member D (FAM72D), mRNA.	chr1	100	100	0	NA	NM_207418	Q6L9T8	NM_207418	Hs.535577	bladder| blood| bone| bone marrow| brain| connective tissue| embryonic tissue| eye| intestine| kidney| lung| lymph| lymph node| mammary gland| mouth| muscle| ovary| placenta| skin| stomach| testis| uterus| vascular| bladder carcinoma| breast (mammary gland) tumor| chondrosarcoma| colorectal tumor| gastrointestinal tumor| germ cell tumor| head and neck tumor| kidney tumor| leukemia| lung tumor| ly…	NA	NA	NA	NA	NM_207418	GO:0005737	cytoplasm	inferred from direct assay	NA	NA	NA	NA	NA	NA	NA	ENST00000400889	Pfam	IPR026768	Protein FAM72	2.04146
TC0100009837.hg.1	PDE4DIP	1.91161	2.54287	-1.54891	down	PDE4DIP	phosphodiesterase 4D interacting protein	coding	chr1	+	NM_001002810	148808181	149048286	10	1q12	9659	NA	NA	NA	NA	NA	NA	NA	NA	NM_001002810	Q5VU43	NA	NA	NA	NM_001002810	GO:0043623	cellular protein complex assembly	inferred from sequence or structural similarity	NA	NA	NA	NA	NM_001002810	GO:0005515	protein binding	inferred from physical interaction	NA	NA	NA	ENST00000369347	Pfam	IPR012943	Centrosomin, N-terminal motif 1	1.91161
TC0100009908.hg.1	ECM1	1.96307	2.57297	-1.52615	down	ECM1	extracellular matrix protein 1	coding	chr1	+	NM_001202858	150508011	150513789	10	1q21	1893	NM_001202858	RefSeq	Homo sapiens extracellular matrix protein 1 (ECM1), transcript variant 3, mRNA.	chr1	100	100	0	NA	NM_001202858	Q16610	NM_001202858	Hs.81071	adrenal gland| ascites| bladder| blood| bone| brain| cervix| connective tissue| embryonic tissue| esophagus| eye| heart| intestine| kidney| liver| lung| lymph node| mammary gland| mouth| muscle| nerve| ovary| pancreas| pharynx| pituitary gland| placenta| prostate| salivary gland| skin| spleen| stomach| testis| thymus| thyroid| trachea| uterus| vascular| bladder carcinoma| breast (mammary gland) t…	NM_001202858	GO:0001503	ossification	inferred from electronic annotation	NM_001202858	GO:0005578	proteinaceous extracellular matrix	non-traceable author statement	NM_001202858	GO:0002020	protease binding	inferred from physical interaction	NA	NA	NA	ENST00000346569	Pfam	IPR008605	Extracellular matrix 1	1.96307
TC0100009944.hg.1	PIP5K1A	5.15036	5.77406	-1.54082	down	PIP5K1A	phosphatidylinositol-4-phosphate 5-kinase, type I, alpha	coding	chr1	+	NM_001135636	151197949	151249536	10	1q21.3	8394	NM_001135636	RefSeq	Homo sapiens phosphatidylinositol-4-phosphate 5-kinase, type I, alpha (PIP5K1A), transcript variant 3, mRNA.	chr1	100	100	0	NA	NM_001135636	Q99755	NA	NA	NA	NA	NA	NA	NA	NA	NA	NA	NA	NA	NA	NA	NA	NA	NA	NA	ENST00000349792	Pfam	IPR002498	Phosphatidylinositol-4-phosphate 5-kinase, core	5.15036
TC0100009949.hg.1	PSMD4	7.8181	8.54018	-1.64956	down	PSMD4	proteasome 26S subunit, non-ATPase 4	coding	chr1	+	NM_002810	151254703	151267479	10	1q21.3	5710	NM_002810	RefSeq	Homo sapiens proteasome 26S subunit, non-ATPase 4 (PSMD4), mRNA.	chr1	100	100	0	NA	NM_002810	P55036	NM_002810	Hs.505059	adrenal gland| ascites| bladder| blood| bone| bone marrow| brain| cervix| connective tissue| embryonic tissue| esophagus| eye| heart| intestine| kidney| liver| lung| lymph| lymph node| mammary gland| muscle| ovary| pancreas| parathyroid| placenta| prostate| salivary gland| skin| stomach| testis| thymus| thyroid| tonsil| umbilical cord| uterus| vascular|adrenal tumor| bladder carcinoma| breast (ma…	NA	NA	NA	NA	NM_002810	GO:0000502	proteasome complex	inferred from direct assay	NM_002810	GO:0005515	protein binding	inferred from physical interaction	NM_002810	GenMAPP	Proteasome_Degradation	ENST00000368881	Pfam	IPR003903	Ubiquitin interacting motif	7.8181
TC0100010044.hg.1	CHTOP	5.35037	5.99793	-1.56651	down	CHTOP	chromatin target of PRMT1	coding	chr1	+	NM_001206612	153633982	153646306	10	1q21.3	26097	NM_001206612	RefSeq	Homo sapiens chromatin target of PRMT1 (CHTOP), transcript variant 2, mRNA.	chr1	100	100	0	NA	NM_001206612	Q9Y3Y2	NM_001206612	Hs.611057	adrenal gland| ascites| blood| bone| bone marrow| brain| cervix| connective tissue| embryonic tissue| esophagus| eye| heart| intestine| kidney| larynx| liver| lung| lymph| lymph node| mammary gland| mouth| muscle| nerve| ovary| pancreas| parathyroid| pharynx| pituitary gland| placenta| prostate| salivary gland| skin| spleen| stomach| testis| thymus| thyroid| tonsil| trachea| uterus| vascular|adre…	NM_001206612	GO:0006351	transcription, DNA-templated	inferred from electronic annotation	NM_001206612	GO:0000346	transcription export complex	inferred from direct assay	NM_001206612	GO:0005515	protein binding	inferred from physical interaction	NA	NA	NA	ENST00000368687	Pfam	IPR025715	Friend of PRMT1 duplication	5.35037
TC0100010111.hg.1	EFNA1	5.28661	4.14774	2.20208	up	EFNA1	ephrin-A1	coding	chr1	+	NM_004428	155127460	155134910	10	1q21-q22	1942	NM_004428	RefSeq	Homo sapiens ephrin-A1 (EFNA1), transcript variant 1, mRNA.	chr1	100	100	0	NA	NM_004428	P20827	NM_004428	Hs.516664	ascites| bladder| blood| bone| bone marrow| brain| cervix| connective tissue| embryonic tissue| eye| heart| intestine| kidney| liver| lung| mammary gland| muscle| ovary| pancreas| parathyroid| pharynx| placenta| prostate| salivary gland| skin| spleen| stomach| testis| thymus| thyroid| trachea| umbilical cord| uterus| vascular| bladder carcinoma| breast (mammary gland) tumor| cervical tumor| chond…	NA	NA	NA	NA	NM_004428	GO:0005576	extracellular region	traceable author statement	NM_004428	GO:0005102	receptor binding	traceable author statement	NA	NA	NA	ENST00000368406	Pfam	IPR001799	Ephrin receptor-binding domain	5.28661
TC0100010140.hg.1	SYT11	5.58153	6.27105	-1.61274	down	SYT11	synaptotagmin XI	coding	chr1	+	NM_152280	155859469	155885199	10	1q21.2	23208	NM_152280	RefSeq	Homo sapiens synaptotagmin XI (SYT11), mRNA.	chr1	100	100	0	NA	NM_152280	Q9BT88	NM_152280	Hs.32984	adrenal gland| blood| bone| brain| cervix| connective tissue| embryonic tissue| esophagus| eye| heart| intestine| kidney| liver| lung| lymph| lymph node| mammary gland| mouth| muscle| nerve| pancreas| pharynx| pituitary gland| placenta| prostate| skin| stomach| testis| thymus| trachea| uterus| vascular|adrenal tumor| cervical tumor| chondrosarcoma| colorectal tumor| gastrointestinal tumor| germ c…	NM_152280	GO:0006906	vesicle fusion	not recorded	NM_152280	GO:0005886	plasma membrane	not recorded	NM_152280	GO:0005509	calcium ion binding	not recorded	NA	NA	NA	ENST00000368324	Pfam	IPR000008	C2 domain	5.58153
TC0100010149.hg.1	RAB25	1.95785	2.57593	-1.53483	down	RAB25	RAB25, member RAS oncogene family	coding	chr1	+	NM_020387	156061160	156070514	10	1q22	57111	NM_020387	RefSeq	Homo sapiens RAB25, member RAS oncogene family (RAB25), mRNA.	chr1	100	100	0	NA	NM_020387	P57735	NM_020387	Hs.632469	adrenal gland| ascites| bladder| brain| cervix| connective tissue| embryonic tissue| esophagus| eye| heart| intestine| kidney| liver| lung| lymph node| mammary gland| mouth| nerve| ovary| pancreas| parathyroid| pharynx| placenta| prostate| skin| stomach| testis| thyroid| trachea| uterus| bladder carcinoma| breast (mammary gland) tumor| chondrosarcoma| colorectal tumor| esophageal tumor| gastroint…	NM_020387	GO:0003382	epithelial cell morphogenesis	inferred from sequence or structural similarity	NM_020387	GO:0016023	cytoplasmic membrane-bounded vesicle	inferred from electronic annotation	NM_020387	GO:0003924	GTPase activity	not recorded	NA	NA	NA	ENST00000361084	Pfam	IPR001806	Small GTPase superfamily	1.95785
TC0100010310.hg.1	SLAMF7	2.04494	1.42831	1.5333	up	SLAMF7	SLAM family member 7	coding	chr1	+	NM_001282588	160739057	160754821	10	1q23.1-q24.1	57823	NM_001282588	RefSeq	Homo sapiens SLAM family member 7 (SLAMF7), transcript variant 2, mRNA.	chr1	100	100	0	NA	NM_001282588	Q9NQ25	NM_001282588	Hs.517265	adrenal gland| blood| bone| brain| connective tissue| esophagus| heart| intestine| kidney| larynx| liver| lung| lymph node| mammary gland| mouth| muscle| pancreas| pharynx| pituitary gland| prostate| skin| spleen| stomach| thymus| trachea| uterus|adrenal tumor| bladder carcinoma| breast (mammary gland) tumor| esophageal tumor| gastrointestinal tumor| germ cell tumor| glioma| head and neck tumor| …	NM_001282588	GO:0007155	cell adhesion	non-traceable author statement	NM_001282588	GO:0005886	plasma membrane	traceable author statement	ENST00000359331	GO:0005515	protein binding	inferred from electronic annotation	NA	NA	NA	ENST00000359331	Pfam	IPR013106	Immunoglobulin V-set domain	2.04494
TC0100010334.hg.1	UFC1	8.16524	8.90107	-1.66536	down	UFC1	ubiquitin-fold modifier conjugating enzyme 1	coding	chr1	+	NM_016406	161152776	161158856	10	1q23.3	51506	NM_016406	RefSeq	Homo sapiens ubiquitin-fold modifier conjugating enzyme 1 (UFC1), mRNA.	chr1	100	100	0	NA	NM_016406	Q9Y3C8	NM_016406	Hs.301412	adrenal gland| ascites| bladder| blood| bone| bone marrow| brain| cervix| connective tissue| embryonic tissue| esophagus| eye| heart| intestine| kidney| liver| lung| lymph| lymph node| mammary gland| mouth| muscle| nerve| ovary| pancreas| parathyroid| pharynx| pituitary gland| placenta| prostate| salivary gland| skin| spleen| stomach| testis| thyroid| trachea| umbilical cord| uterus| vascular|adr…	NM_016406	GO:0034976	response to endoplasmic reticulum stress	inferred from direct assay	NM_016406	GO:0070062	extracellular exosome	inferred from direct assay	NM_016406	GO:0005515	protein binding	inferred from physical interaction	NA	NA	NA	ENST00000368003	Pfam	IPR014806	Ubiquitin-fold modifier-conjugating enzyme 1	8.16524
TC0100010335.hg.1	USP21	5.48051	4.26612	2.32044	up	USP21	ubiquitin specific peptidase 21	coding	chr1	+	NM_001014443	161159450	161165726	10	1q22	27005	NM_001014443	RefSeq	Homo sapiens ubiquitin specific peptidase 21 (USP21), transcript variant 3, mRNA.	chr1	100	100	0	NA	NM_001014443	Q9UK80	NM_001014443	Hs.8015	adrenal gland| ascites| blood| bone| brain| cervix| connective tissue| embryonic tissue| eye| heart| intestine| kidney| larynx| liver| lung| lymph node| mammary gland| mouth| muscle| nerve| ovary| pancreas| pharynx| placenta| prostate| skin| spleen| stomach| testis| thymus| trachea| uterus| vascular| breast (mammary gland) tumor| cervical tumor| chondrosarcoma| colorectal tumor| gastrointestinal …	NA	NA	NA	NA	NM_001014443	GO:0005634	nucleus	not recorded	NA	NA	NA	NA	NA	NA	NA	ENST00000289865	Pfam	IPR001394	Peptidase C19, ubiquitin carboxyl-terminal hydrolase	5.48051
TC0100010381.hg.1	UAP1	6.70078	7.55724	-1.81059	down	UAP1	UDP-N-acetylglucosamine pyrophosphorylase 1	coding	chr1	+	NM_003115	162561506	162600903	10	1q23.3	6675	NM_003115	RefSeq	Homo sapiens UDP-N-acetylglucosamine pyrophosphorylase 1 (UAP1), mRNA.	chr1	100	100	0	NA	NM_003115	Q16222	NM_003115	Hs.492859	adipose tissue| ascites| bladder| blood| bone| bone marrow| brain| cervix| connective tissue| embryonic tissue| eye| heart| intestine| kidney| larynx| liver| lung| lymph| mammary gland| mouth| muscle| pancreas| pharynx| pituitary gland| placenta| prostate| salivary gland| skin| spleen| stomach| testis| thyroid| trachea| umbilical cord| uterus| vascular| breast (mammary gland) tumor| cervical tumo…	NM_003115	GO:0006048	UDP-N-acetylglucosamine biosynthetic process	inferred from electronic annotation	NM_003115	GO:0005654	nucleoplasm	inferred from direct assay	NM_003115	GO:0003977	UDP-N-acetylglucosamine diphosphorylase activity	traceable author statement	NM_003115	HumanCyc	UDPNACETYLGALSYN-PWY	ENST00000271469	Pfam	IPR002618	UTP--glucose-1-phosphate uridylyltransferase family	6.70078
TC0100010387.hg.1	DDR2	4.02656	5.3396	-2.48465	down	DDR2	discoidin domain receptor tyrosine kinase 2	coding	chr1	+	NM_001014796	162631373	162787400	10	1q23.3	4921	NM_001014796	RefSeq	Homo sapiens discoidin domain receptor tyrosine kinase 2 (DDR2), transcript variant 1, mRNA.	chr1	100	100	0	NA	NM_001014796	Q16832	NM_001014796	Hs.275757	adipose tissue| adrenal gland| bone| bone marrow| brain| connective tissue| ear| embryonic tissue| eye| heart| intestine| kidney| larynx| liver| lung| lymph node| mammary gland| muscle| nerve| ovary| pancreas| parathyroid| pituitary gland| placenta| prostate| skin| stomach| testis| thyroid| trachea| umbilical cord| uterus| vascular|adrenal tumor| breast (mammary gland) tumor| chondrosarcoma| gast…	NA	NA	NA	NA	NM_001014796	GO:0005886	plasma membrane	traceable author statement	NM_001014796	GO:0004714	transmembrane receptor protein tyrosine kinase activity	inferred from direct assay	NA	NA	NA	ENST00000367921	Pfam	IPR000421	Coagulation factor 5/8 C-terminal domain	4.02656
TC0100010393.hg.1	RGS4	6.20183	7.24998	-2.06787	down	RGS4	regulator of G-protein signaling 4	coding	chr1	+	NM_001102445	163068606	163076802	10	1q23.3	5999	NM_001102445	RefSeq	Homo sapiens regulator of G-protein signaling 4 (RGS4), transcript variant 1, mRNA.	chr1	100	100	0	NA	NM_001102445	P49798	NM_001102445	Hs.386726	adrenal gland| bladder| bone| bone marrow| brain| connective tissue| embryonic tissue| eye| intestine| kidney| liver| lung| mammary gland| mouth| nerve| ovary| pancreas| prostate| skin| spleen| stomach| testis| thymus| thyroid| trachea| umbilical cord| uterus| vascular|adrenal tumor| breast (mammary gland) tumor| chondrosarcoma| germ cell tumor| glioma| head and neck tumor| kidney tumor| leukemia…	NM_001102445	GO:0000188	inactivation of MAPK activity	traceable author statement	NM_001102445	GO:0005634	nucleus	inferred from direct assay	NM_001102445	GO:0001965	G-protein alpha-subunit binding	inferred from electronic annotation	NM_001102445	GenMAPP	Calcium_regulation_in_cardiac_cells	ENST00000367906	Pfam	IPR016137	RGS domain	6.20183
TC0100010397.hg.1	NUF2	2.99517	3.80898	-1.75785	down	NUF2	NUF2, NDC80 kinetochore complex component	coding	chr1	+	NM_031423	163266576	163355764	10	1q23.3	83540	NM_031423	RefSeq	Homo sapiens NUF2, NDC80 kinetochore complex component (NUF2), transcript variant 2, mRNA.	chr1	100	100	0	NA	NM_031423	Q9BZD4	NM_031423	Hs.651950	blood| bone| bone marrow| brain| connective tissue| ear| embryonic tissue| eye| intestine| kidney| liver| lung| lymph| lymph node| mammary gland| muscle| ovary| pancreas| placenta| prostate| salivary gland| skin| stomach| testis| thymus| uterus| vascular| bladder carcinoma| breast (mammary gland) tumor| chondrosarcoma| colorectal tumor| gastrointestinal tumor| germ cell tumor| kidney tumor| leuke…	NM_031423	GO:0000278	mitotic cell cycle	traceable author statement	NM_031423	GO:0000775	chromosome, centromeric region	non-traceable author statement	NM_031423	GO:0005515	protein binding	inferred from physical interaction	NA	NA	NA	ENST00000271452	Pfam	IPR005549	Kinetochore protein Nuf2	2.99517
TC0100010514.hg.1	MPZL1	4.24929	5.90628	-3.15358	down	MPZL1	myelin protein zero-like 1	coding	chr1	+	NM_001146191	167721192	167791919	10	1q24.2	9019	NM_001146191	RefSeq	Homo sapiens myelin protein zero-like 1 (MPZL1), transcript variant 3, mRNA.	chr1	100	100	0	NA	NM_001146191	O95297	NM_001146191	Hs.493919	adipose tissue| adrenal gland| ascites| bladder| blood| bone| bone marrow| brain| cervix| connective tissue| ear| embryonic tissue| esophagus| eye| heart| intestine| kidney| liver| lung| lymph node| mammary gland| mouth| muscle| nerve| ovary| pancreas| parathyroid| pharynx| pituitary gland| placenta| prostate| skin| spleen| stomach| testis| thymus| trachea| uterus| vascular|adrenal tumor| breast …	NM_001146191	GO:0007169	transmembrane receptor protein tyrosine kinase signaling pathway	traceable author statement	NM_001146191	GO:0005887	integral component of plasma membrane	inferred from electronic annotation	NM_001146191	GO:0005198	structural molecule activity	traceable author statement	NA	NA	NA	ENST00000359523	Pfam	IPR013106	Immunoglobulin V-set domain	4.24929
TC0100010543.hg.1	ATP1B1	4.43183	5.80605	-2.59227	down	ATP1B1	ATPase, Na+/K+ transporting, beta 1 polypeptide	coding	chr1	+	NM_001677	169105697	169132722	10	1q24	481	NM_001677	RefSeq	Homo sapiens ATPase, Na+/K+ transporting, beta 1 polypeptide (ATP1B1), mRNA.	chr1	100	100	0	NA	NM_001677	P05026	NM_001677	Hs.291196	adipose tissue| adrenal gland| ascites| bladder| blood| bone marrow| brain| cervix| connective tissue| ear| embryonic tissue| esophagus| eye| heart| intestine| kidney| liver| lung| lymph node| mammary gland| mouth| muscle| nerve| ovary| pancreas| parathyroid| pharynx| pituitary gland| placenta| prostate| salivary gland| skin| spleen| stomach| testis| thyroid| tonsil| trachea| uterus|adrenal tumor…	NA	NA	NA	NA	NM_001677	GO:0005622	intracellular	inferred from electronic annotation	NM_001677	GO:0001671	ATPase activator activity	inferred from direct assay	NM_001677	GenMAPP	Calcium_regulation_in_cardiac_cells	ENST00000367815	Pfam	IPR000402	Sodium/potassium-transporting ATPase subunit beta	4.43183
TC0100010623.hg.1	SUCO	1.26741	2.0628	-1.73554	down	SUCO	SUN domain containing ossification factor	coding	chr1	+	NM_001282750	172532349	172611833	10	1q24	51430	NM_001282750	RefSeq	Homo sapiens SUN domain containing ossification factor (SUCO), transcript variant 3, mRNA.	chr1	100	100	0	NA	NM_001282750	Q9UBS9	NM_001282750	Hs.204559	adrenal gland| bladder| blood| bone| bone marrow| brain| cervix| connective tissue| ear| embryonic tissue| eye| intestine| kidney| liver| lung| lymph node| mammary gland| mouth| muscle| nerve| ovary| pancreas| placenta| prostate| skin| stomach| testis| thymus| trachea| uterus| vascular| breast (mammary gland) tumor| cervical tumor| chondrosarcoma| colorectal tumor| gastrointestinal tumor| germ ce…	NM_001282750	GO:0001503	ossification	inferred from electronic annotation	NM_001282750	GO:0005791	rough endoplasmic reticulum	inferred from sequence or structural similarity	NA	NA	NA	NA	NA	NA	NA	ENST00000263688	Pfam	IPR012919	SUN domain	1.26741
TC0100010661.hg.1	DARS2	3.61467	4.46581	-1.80392	down	DARS2	aspartyl-tRNA synthetase 2, mitochondrial	coding	chr1	+	NM_018122	173824503	173858546	10	1q25.1	55157	NM_018122	RefSeq	Homo sapiens aspartyl-tRNA synthetase 2, mitochondrial (DARS2), mRNA.	chr1	100	100	0	NA	NM_018122	Q6PI48	NM_018122	Hs.647707	adipose tissue| ascites| bladder| bone| bone marrow| brain| connective tissue| embryonic tissue| eye| heart| intestine| kidney| liver| lung| lymph| lymph node| mammary gland| mouth| muscle| nerve| ovary| pancreas| pharynx| pituitary gland| placenta| prostate| salivary gland| skin| spleen| stomach| testis| thymus| trachea| uterus| vascular| bladder carcinoma| breast (mammary gland) tumor| chondros…	NM_018122	GO:0006418	tRNA aminoacylation for protein translation	traceable author statement	NM_018122	GO:0005634	nucleus	inferred from direct assay	NM_018122	GO:0000049	tRNA binding	traceable author statement	NA	NA	NA	ENST00000361951	Pfam	IPR004364	Aminoacyl-tRNA synthetase, class II (D/K/N)	3.61467
TC0100010686.hg.1	CACYBP	7.66474	8.59034	-1.89948	down	CACYBP	calcyclin binding protein	coding	chr1	+	NM_001007214	174999163	175012027	10	1q24-q25	27101	NM_001007214	RefSeq	Homo sapiens calcyclin binding protein (CACYBP), transcript variant 2, mRNA.	chr1	100	100	0	NA	NM_001007214	Q9HB71	NM_001007214	Hs.508524	adrenal gland| ascites| bladder| blood| bone marrow| brain| cervix| connective tissue| ear| embryonic tissue| eye| heart| intestine| kidney| liver| lung| lymph| lymph node| mammary gland| muscle| nerve| ovary| pancreas| pharynx| pituitary gland| placenta| prostate| salivary gland| skin| spleen| stomach| testis| thymus| thyroid| trachea| umbilical cord| uterus| vascular|adrenal tumor| bladder carc…	NM_001007214	GO:0007568	aging	inferred from electronic annotation	NM_001007214	GO:0005641	nuclear envelope lumen	inferred from electronic annotation	NM_001007214	GO:0005515	protein binding	inferred from physical interaction	NA	NA	NA	ENST00000367679	Pfam	IPR007052	CS domain	7.66474
TC0100010786.hg.1	FAM163A	2.26151	3.52503	-2.4008	down	FAM163A	family with sequence similarity 163, member A	coding	chr1	+	NM_173509	179743163	179816198	10	1q25.2	148753	NM_173509	RefSeq	Homo sapiens family with sequence similarity 163, member A (FAM163A), mRNA.	chr1	100	100	0	NA	NM_173509	Q96GL9	NM_173509	Hs.729631	brain| eye| liver| nerve| ovary| pituitary gland| testis| thymus| germ cell tumor| liver tumor| normal| ovarian tumor| primitive neuroectodermal tumor of the CNS| fetus| juvenile| adult	NA	NA	NA	NA	NM_173509	GO:0016021	integral component of membrane	inferred from electronic annotation	NA	NA	NA	NA	NA	NA	NA	ENST00000341785	Pfam	IPR029379	FAM163	2.26151
TC0100010858.hg.1	DHX9	3.98215	5.04458	-2.08844	down	DHX9	DEAH (Asp-Glu-Ala-His) box helicase 9	coding	chr1	+	NM_001357	182839304	182887982	10	1q25	1660	NM_001357	RefSeq	Homo sapiens DEAH (Asp-Glu-Ala-His) box helicase 9 (DHX9), transcript variant 1, mRNA.	chr1	100	100	0	NA	NM_001357	Q08211	NM_001357	Hs.191518	adipose tissue| adrenal gland| ascites| bladder| blood| bone| bone marrow| brain| cervix| connective tissue| ear| embryonic tissue| esophagus| eye| heart| intestine| kidney| larynx| liver| lung| lymph| lymph node| mammary gland| mouth| muscle| nerve| ovary| pancreas| parathyroid| pharynx| pituitary gland| placenta| prostate| skin| spleen| stomach| testis| thymus| thyroid| tonsil| trachea| umbilic…	NM_001357	GO:0000398	mRNA splicing, via spliceosome	traceable author statement	NM_001357	GO:0005634	nucleus	inferred from direct assay	NM_001357	GO:0001085	RNA polymerase II transcription factor binding	inferred from physical interaction	NM_001357	GenMAPP	mRNA_processing_Reactome	ENST00000367549	Pfam	IPR001650	Helicase, C-terminal	3.98215
TC0100010874.hg.1	RGL1	3.2525	4.13704	-1.84618	down	RGL1	ral guanine nucleotide dissociation stimulator-like 1	coding	chr1	+	NM_001297669	183636047	183928551	10	1q25.3	23179	NM_001297669	RefSeq	Homo sapiens ral guanine nucleotide dissociation stimulator-like 1 (RGL1), transcript variant 2, mRNA.	chr1	100	100	0	NA	NM_001297669	Q9NZL6	NM_001297669	Hs.497148	adipose tissue| adrenal gland| blood| bone| brain| connective tissue| embryonic tissue| eye| heart| intestine| kidney| lung| lymph node| mammary gland| mouth| muscle| nerve| ovary| pancreas| parathyroid| pituitary gland| placenta| prostate| salivary gland| skin| spleen| testis| thymus| trachea| uterus| vascular| chondrosarcoma| colorectal tumor| germ cell tumor| glioma| head and neck tumor| kidne…	NM_001297669	GO:0007264	small GTPase mediated signal transduction	non-traceable author statement	NM_001297669	GO:0005829	cytosol	traceable author statement	NM_001297669	GO:0008321	Ral guanyl-nucleotide exchange factor activity	non-traceable author statement	NA	NA	NA	ENST00000304685	Pfam	IPR000159	Ras-associating (RA) domain	3.2525
TC0100010939.hg.1	PLA2G4A	2.5716	3.19928	-1.54508	down	PLA2G4A	phospholipase A2, group IVA (cytosolic, calcium-dependent)	coding	chr1	+	NM_001311193	186828900	186988981	10	1q25	5321	NM_001311193	RefSeq	Homo sapiens phospholipase A2, group IVA (cytosolic, calcium-dependent) (PLA2G4A), transcript variant 2, mRNA.	chr1	100	100	0	NA	NM_001311193	P47712	NM_001311193	Hs.497200	brain| connective tissue| embryonic tissue| eye| intestine| kidney| lung| mouth| ovary| pharynx| placenta| prostate| skin| stomach| testis| uterus| vascular| colorectal tumor| gastrointestinal tumor| glioma| head and neck tumor| lung tumor| normal| ovarian tumor| soft tissue/muscle tissue tumor| uterine tumor| fetus| adult	NM_001311193	GO:0006644	phospholipid metabolic process	traceable author statement	NM_001311193	GO:0005737	cytoplasm	inferred from direct assay	NM_001311193	GO:0004622	lysophospholipase activity	inferred from electronic annotation	NM_001311193	GenMAPP	Prostaglandin_synthesis_regulation	ENST00000367466	Pfam	IPR000008	C2 domain	2.5716
TC0100011026.hg.1	TROVE2	2.8385	4.21684	-2.5997	down	TROVE2	TROVE domain family, member 2	coding	chr1	+	NM_001042369	193059422	193091777	10	1q31	6738	NM_001042369	RefSeq	Homo sapiens TROVE domain family, member 2 (TROVE2), transcript variant 1, mRNA.	chr1	100	100	0	NA	NM_001042369	P10155	NM_001042369	Hs.288178	adipose tissue| ascites| blood| bone| bone marrow| brain| cervix| connective tissue| ear| embryonic tissue| esophagus| eye| heart| intestine| kidney| liver| lung| lymph node| mammary gland| mouth| muscle| nerve| ovary| pancreas| parathyroid| pharynx| placenta| prostate| salivary gland| skin| spleen| stomach| testis| thymus| thyroid| trachea| umbilical cord| uterus| vascular| breast (mammary gland…	NM_001042369	GO:0002520	immune system development	inferred from electronic annotation	NM_001042369	GO:0005634	nucleus	inferred from electronic annotation	NM_001042369	GO:0003723	RNA binding	traceable author statement	NA	NA	NA	ENST00000367441	Pfam	IPR008858	TROVE domain	2.8385
TC0100011066.hg.1	CFHR3	1.3593	2.28146	-1.89495	down	CFHR3	complement factor H-related 3	coding	chr1	+	NM_001166624	196774795	196795406	10	1q32	10878	NM_001166624	RefSeq	Homo sapiens complement factor H-related 3 (CFHR3), transcript variant 2, mRNA.	chr1	100	100	0	NA	NM_001166624	Q02985	NM_001166624	Hs.709217	connective tissue| larynx| liver| lung| muscle| testis| uterus| germ cell tumor| head and neck tumor| liver tumor| normal| soft tissue/muscle tissue tumor| uterine tumor| fetus| adult	NA	NA	NA	NA	NM_001166624	GO:0005615	extracellular space	traceable author statement	NA	NA	NA	NA	NA	NA	NA	ENST00000367425	Pfam	IPR000436	Sushi/SCR/CCP domain	1.3593
TC0100011192.hg.1	IPO9	7.01579	7.60371	-1.50309	down	IPO9	importin 9	coding	chr1	+	NM_018085	201829141	201884294	10	1q32.1	55705	NM_018085	RefSeq	Homo sapiens importin 9 (IPO9), mRNA.	chr1	100	100	0	NA	NM_018085	Q96P70	NM_018085	Hs.596014	adrenal gland| ascites| blood| bone| bone marrow| brain| cervix| connective tissue| embryonic tissue| esophagus| eye| heart| intestine| kidney| larynx| liver| lung| lymph node| mammary gland| mouth| muscle| nerve| ovary| pancreas| parathyroid| pharynx| pituitary gland| placenta| prostate| skin| spleen| stomach| testis| thymus| thyroid| trachea| uterus| vascular|adrenal tumor| breast (mammary glan…	NM_018085	GO:0006606	protein import into nucleus	non-traceable author statement	NM_018085	GO:0005635	nuclear envelope	not recorded	NM_018085	GO:0005515	protein binding	inferred from physical interaction	NA	NA	NA	ENST00000361565	Pfam	IPR001494	Importin-beta, N-terminal domain	7.01579
TC0100011406.hg.1	CD55	8.08035	9.01251	-1.90814	down	CD55	CD55 molecule, decay accelerating factor for complement (Cromer blood group)	coding	chr1	+	NM_000574	207321472	207360966	10	1q32	1604	NM_000574	RefSeq	Homo sapiens CD55 molecule, decay accelerating factor for complement (Cromer blood group) (CD55), transcript variant 1, mRNA.	chr1	100	100	0	NA	NM_000574	P08174	NM_000574	Hs.126517	adipose tissue| adrenal gland| ascites| bladder| blood| bone| bone marrow| brain| cervix| connective tissue| embryonic tissue| esophagus| eye| heart| intestine| kidney| liver| lung| lymph node| mammary gland| muscle| ovary| pancreas| parathyroid| pharynx| pituitary gland| placenta| prostate| salivary gland| skin| spleen| stomach| testis| thymus| thyroid| trachea| uterus| vascular| breast (mammary…	NA	NA	NA	NA	NM_000574	GO:0005576	extracellular region	traceable author statement	NM_000574	GO:0001618	virus receptor activity	inferred from direct assay	NM_000574	GenMAPP	Complement_Activation_Classical	ENST00000314754	Pfam	IPR000436	Sushi/SCR/CCP domain	8.08035
TC0100011453.hg.1	G0S2	6.14973	6.97111	-1.76709	down	G0S2	G0/G1 switch 2	coding	chr1	+	NM_015714	209675325	209676390	10	1q32.2	50486	NM_015714	RefSeq	Homo sapiens G0/G1 switch 2 (G0S2), mRNA.	chr1	100	100	0	NA	NM_015714	P27469	NM_015714	Hs.432132	adipose tissue| adrenal gland| ascites| blood| bone marrow| brain| heart| intestine| kidney| liver| lung| mammary gland| mouth| muscle| nerve| ovary| pancreas| placenta| prostate| skin| testis| thyroid| bladder carcinoma| gastrointestinal tumor| glioma| head and neck tumor| leukemia| liver tumor| lung tumor| normal| pancreatic tumor| skin tumor| fetus| juvenile| adult	NM_015714	GO:0044255	cellular lipid metabolic process	traceable author statement	NM_015714	GO:0005739	mitochondrion	inferred from direct assay	NM_015714	GO:0005515	protein binding	inferred from physical interaction	NM_015714	GenMAPP	Circadian_Exercise	ENST00000367029	Pfam	IPR016821	G0/G1 switch protein 2	6.14973
TC0100011461.hg.1	DIEXF	5.08271	5.68732	-1.52057	down	DIEXF	digestive organ expansion factor homolog (zebrafish)	coding	chr1	+	NM_014388	209827967	209857565	10	1q32.2	27042	NM_014388	RefSeq	Homo sapiens digestive organ expansion factor homolog (zebrafish) (DIEXF), mRNA.	chr1	100	100	0	NA	NM_014388	Q68CQ4	NM_014388	Hs.194754	adrenal gland| bladder| blood| bone| brain| cervix| connective tissue| embryonic tissue| esophagus| eye| heart| intestine| kidney| liver| lung| lymph node| mammary gland| nerve| pancreas| parathyroid| pharynx| placenta| prostate| skin| spleen| stomach| testis| thyroid| trachea| uterus| vascular| bladder carcinoma| breast (mammary gland) tumor| cervical tumor| chondrosarcoma| colorectal tumor| eso…	NM_014388	GO:0000462	maturation of SSU-rRNA from tricistronic rRNA transcript (SSU-rRNA, 5.8S rRNA, LSU-rRNA)	not recorded	NM_014388	GO:0005730	nucleolus	not recorded	NM_014388	GO:0005515	protein binding	inferred from physical interaction	NA	NA	NA	ENST00000457820	Pfam	IPR010678	Digestive organ expansion factor, predicted	5.08271
TC0100011520.hg.1	PPP2R5A	4.84509	3.66283	2.26932	up	PPP2R5A	protein phosphatase 2, regulatory subunit B, alpha	coding	chr1	+	NM_001199756	212285537	212361863	10	1q32.2-q32.3	5525	NM_001199756	RefSeq	Homo sapiens protein phosphatase 2, regulatory subunit B, alpha (PPP2R5A), transcript variant 2, mRNA.	chr1	100	100	0	NA	NM_001199756	Q15172	NM_001199756	Hs.744012	adipose tissue| adrenal gland| ascites| bladder| blood| bone| bone marrow| brain| cervix| connective tissue| embryonic tissue| eye| heart| intestine| kidney| larynx| liver| lung| lymph node| mammary gland| mouth| muscle| nerve| ovary| pancreas| placenta| prostate| salivary gland| skin| spleen| stomach| testis| thymus| thyroid| trachea| uterus| vascular| bladder carcinoma| breast (mammary gland) t…	NM_001199756	GO:0007165	signal transduction	inferred from electronic annotation	NM_001199756	GO:0000159	protein phosphatase type 2A complex	inferred from direct assay	NM_001199756	GO:0005515	protein binding	inferred from physical interaction	NM_001199756	GenMAPP	Glycogen_Metabolism	ENST00000261461	Pfam	IPR002554	Protein phosphatase 2A, regulatory B subunit, B56	4.84509
TC0100011554.hg.1	RPS6KC1	2.42973	3.41607	-1.98115	down	RPS6KC1	ribosomal protein S6 kinase, 52kDa, polypeptide 1	coding	chr1	+	NM_001136138	213051233	213274773	10	1q41	26750	NM_001136138	RefSeq	Homo sapiens ribosomal protein S6 kinase, 52kDa, polypeptide 1 (RPS6KC1), transcript variant 2, mRNA.	chr1	100	100	0	NA	NM_001136138	Q96S38	NM_001136138	Hs.591416	adrenal gland| bladder| blood| bone| brain| cervix| connective tissue| embryonic tissue| esophagus| eye| heart| intestine| kidney| liver| lung| lymph node| mammary gland| mouth| muscle| nerve| pancreas| parathyroid| placenta| prostate| skin| stomach| testis| thyroid| trachea| uterus| vascular| breast (mammary gland) tumor| cervical tumor| chondrosarcoma| esophageal tumor| gastrointestinal tumor| …	NM_001136138	GO:0006468	protein phosphorylation	inferred from electronic annotation	NM_001136138	GO:0005737	cytoplasm	inferred from direct assay	NM_001136138	GO:0004674	protein serine/threonine kinase activity	inferred from electronic annotation	NA	NA	NA	ENST00000366959	Pfam	IPR000719	Protein kinase domain	2.42973
TC0100011621.hg.1	TGFB2	3.77702	4.97747	-2.29811	down	TGFB2	transforming growth factor beta 2	coding	chr1	+	NM_001135599	218345334	218444619	10	1q41	7042	NM_001135599	RefSeq	Homo sapiens transforming growth factor, beta 2 (TGFB2), transcript variant 1, mRNA.	chr1	100	100	0	NA	NM_001135599	P61812	NM_001135599	Hs.133379	adrenal gland| bladder| bone| brain| cervix| connective tissue| ear| embryonic tissue| eye| heart| intestine| kidney| liver| lung| mammary gland| mouth| muscle| ovary| placenta| prostate| skin| testis| thyroid| trachea| uterus| vascular| breast (mammary gland) tumor| cervical tumor| chondrosarcoma| gastrointestinal tumor| germ cell tumor| glioma| head and neck tumor| leukemia| liver tumor| lung t…	NA	NA	NA	NA	NM_001135599	GO:0005576	extracellular region	inferred from direct assay	NM_001135599	GO:0001540	beta-amyloid binding	inferred from direct assay	NA	NA	NA	ENST00000366929	Pfam	IPR001111	Transforming growth factor-beta, N-terminal	3.77702
TC0100011648.hg.1	IARS2	4.87617	5.77664	-1.86667	down	IARS2	isoleucyl-tRNA synthetase 2, mitochondrial	coding	chr1	+	NM_018060	220094102	220148041	10	1q41	55699	NM_018060	RefSeq	Homo sapiens isoleucyl-tRNA synthetase 2, mitochondrial (IARS2), mRNA.	chr1	100	100	0	NA	NM_018060	Q9NSE4	NM_018060	Hs.262823	adipose tissue| adrenal gland| ascites| bladder| blood| bone| bone marrow| brain| cervix| connective tissue| embryonic tissue| eye| heart| intestine| kidney| larynx| liver| lung| lymph node| mammary gland| mouth| muscle| ovary| parathyroid| pharynx| pituitary gland| placenta| prostate| salivary gland| skin| spleen| stomach| testis| thyroid| trachea| uterus| vascular| breast (mammary gland) tumor|…	NM_018060	GO:0006418	tRNA aminoacylation for protein translation	traceable author statement	NM_018060	GO:0005737	cytoplasm	inferred from direct assay	NM_018060	GO:0002161	aminoacyl-tRNA editing activity	inferred from electronic annotation	NM_018060	HumanCyc	TRNA-CHARGING-PWY	ENST00000366922	Pfam	IPR002300	Aminoacyl-tRNA synthetase, class Ia	4.87617
TC0100011663.hg.1	C1orf115	5.23912	4.38016	1.81373	up	C1orf115	chromosome 1 open reading frame 115	coding	chr1	+	NM_024709	220689845	220699157	10	1q41	79762	NM_024709	RefSeq	Homo sapiens chromosome 1 open reading frame 115 (C1orf115), mRNA.	chr1	100	100	0	NA	NM_024709	Q9H7X2	NM_024709	Hs.519839	adipose tissue| bone| brain| cervix| connective tissue| embryonic tissue| eye| heart| intestine| kidney| larynx| liver| lung| lymph node| mammary gland| muscle| ovary| pancreas| pituitary gland| placenta| prostate| salivary gland| skin| spleen| stomach| testis| thyroid| trachea| uterus| vascular| breast (mammary gland) tumor| cervical tumor| chondrosarcoma| colorectal tumor| gastrointestinal tumo…	NA	NA	NA	NA	NM_024709	GO:0016021	integral component of membrane	inferred from electronic annotation	NA	NA	NA	NA	NA	NA	NA	NA	NA	NA	NA	5.23912
TC0100011698.hg.1	DISP1	3.35078	4.00796	-1.577	down	DISP1	dispatched homolog 1 (Drosophila)	coding	chr1	+	NM_032890	222815022	223005995	10	1q41	84976	NM_032890	RefSeq	Homo sapiens dispatched homolog 1 (Drosophila) (DISP1), mRNA.	chr1	100	100	0	NA	NM_032890	Q96F81	NM_032890	Hs.528817	bladder| blood| bone| brain| connective tissue| embryonic tissue| esophagus| eye| intestine| kidney| lung| mammary gland| mouth| muscle| ovary| placenta| prostate| skin| testis| thyroid| trachea| umbilical cord| uterus| bladder carcinoma| chondrosarcoma| colorectal tumor| esophageal tumor| gastrointestinal tumor| germ cell tumor| head and neck tumor| normal| ovarian tumor| prostate cancer| retino…	NM_032890	GO:0007224	smoothened signaling pathway	inferred from sequence or structural similarity	NM_032890	GO:0016021	integral component of membrane	inferred from electronic annotation	NM_032890	GO:0005515	protein binding	inferred from physical interaction	NA	NA	NA	ENST00000284476	Pfam	IPR003392	Patched	3.35078
TC0100011721.hg.1	CAPN2	6.42417	7.53801	-2.16422	down	CAPN2	calpain 2, (m/II) large subunit	coding	chr1	+	NM_001146068	223701593	223776018	10	1q41-q42	824	NM_001146068	RefSeq	Homo sapiens calpain 2, (m/II) large subunit (CAPN2), transcript variant 2, mRNA.	chr1	100	100	0	NA	NM_001146068	P17655	NM_001146068	Hs.350899	adipose tissue| adrenal gland| ascites| bladder| blood| bone| bone marrow| brain| cervix| connective tissue| ear| embryonic tissue| esophagus| eye| heart| intestine| kidney| larynx| liver| lung| lymph node| mammary gland| mouth| muscle| nerve| ovary| pancreas| parathyroid| pharynx| pituitary gland| placenta| prostate| salivary gland| skin| spleen| stomach| testis| thymus| thyroid| trachea| umbili…	NA	NA	NA	NA	NA	NA	NA	NA	NA	NA	NA	NA	NM_001146068	GenMAPP	Integrin-mediated_cell_adhesion_KEGG	ENST00000295006	Pfam	IPR001300	Peptidase C2, calpain, catalytic domain	6.42417
TC0100011736.hg.1	DEGS1	5.29255	6.42584	-2.19357	down	DEGS1	delta(4)-desaturase, sphingolipid 1	coding	chr1	+	NM_003676	224175756	224193441	10	1q42.11	8560	NM_003676	RefSeq	Homo sapiens delta(4)-desaturase, sphingolipid 1 (DEGS1), mRNA.	chr1	100	100	0	NA	NM_003676	O15121	NM_003676	Hs.299878	adipose tissue| adrenal gland| bladder| blood| bone| bone marrow| brain| cervix| connective tissue| embryonic tissue| esophagus| eye| heart| intestine| kidney| liver| lung| lymph| lymph node| mammary gland| mouth| muscle| nerve| ovary| pancreas| pharynx| pituitary gland| placenta| prostate| skin| stomach| testis| thyroid| umbilical cord| uterus| vascular|adrenal tumor| breast (mammary gland) tumo…	NM_003676	GO:0006636	unsaturated fatty acid biosynthetic process	traceable author statement	NM_003676	GO:0005739	mitochondrion	inferred from electronic annotation	NM_003676	GO:0009055	electron carrier activity	traceable author statement	NA	NA	NA	ENST00000323699	Pfam	IPR005804	Fatty acid desaturase domain	5.29255
TC0100011993.hg.1	MAP10	1.73069	2.42254	-1.61535	down	MAP10	microtubule-associated protein 10	coding	chr1	+	NM_019090	232804892	232810346	10	1q42.2	54627	NM_019090	RefSeq	Homo sapiens microtubule-associated protein 10 (MAP10), mRNA.	chr1	100	100	0	NA	NM_019090	Q9P2G4	NM_019090	Hs.160373	brain| kidney| pancreas| pituitary gland| prostate| testis| thymus| uterus| normal| uterine tumor| fetus| adult	NM_019090	GO:0031122	cytoplasmic microtubule organization	inferred from mutant phenotype	NM_019090	GO:0005813	centrosome	inferred from direct assay	NM_019090	GO:0008017	microtubule binding	inferred from direct assay	NA	NA	NA	NA	NA	NA	NA	1.73069
TC0100012020.hg.1	COA6	6.00981	6.80324	-1.73318	down	COA6	cytochrome c oxidase assembly factor 6	coding	chr1	+	NM_001012985	234373437	234384049	10	1q42.2	388753	NM_001012985	RefSeq	Homo sapiens cytochrome c oxidase assembly factor 6 (COA6), transcript variant 1, mRNA.	chr1	100	100	0	NA	NM_001012985	Q5JTJ3	NM_001012985	Hs.23198	adrenal gland| ascites| bone marrow| brain| cervix| connective tissue| eye| heart| intestine| kidney| liver| lung| lymph node| mammary gland| mouth| muscle| ovary| pancreas| parathyroid| placenta| prostate| skin| stomach| testis| thymus| trachea| uterus| vascular|adrenal tumor| chondrosarcoma| colorectal tumor| gastrointestinal tumor| germ cell tumor| glioma| head and neck tumor| liver tumor| lun…	NM_001012985	GO:0008535	respiratory chain complex IV assembly	inferred from mutant phenotype	NM_001012985	GO:0005739	mitochondrion	inferred from sequence or structural similarity	NM_001012985	GO:0004129	cytochrome-c oxidase activity	inferred from electronic annotation	NA	NA	NA	ENST00000366612	Pfam	IPR003213	Cytochrome c oxidase, subunit VIb	6.00981
TC0100012097.hg.1	LGALS8	5.08378	5.7787	-1.6188	down	LGALS8	lectin, galactoside-binding, soluble, 8	coding	chr1	+	NM_006499	236518000	236552981	10	1q43	3964	NM_006499	RefSeq	Homo sapiens lectin, galactoside-binding, soluble, 8 (LGALS8), transcript variant 1, mRNA.	chr1	100	100	0	NA	NM_006499	O00214	NA	NA	NA	NM_006499	GO:0002317	plasma cell differentiation	inferred from electronic annotation	NM_006499	GO:0005615	extracellular space	traceable author statement	NM_006499	GO:0005515	protein binding	inferred from physical interaction	NA	NA	NA	ENST00000238181	Pfam	IPR001079	Galectin, carbohydrate recognition domain	5.08378
TC0100012487.hg.1	SSU72	7.10933	7.7303	-1.53791	down	SSU72	SSU72 homolog, RNA polymerase II CTD phosphatase	coding	chr1	-	NM_014188	1541673	1574882	10	1p36.33	29101	NM_014188	RefSeq	Homo sapiens SSU72 homolog, RNA polymerase II CTD phosphatase (SSU72), mRNA.	chr1	100	100	0	NA	NM_014188	Q9NP77	NM_014188	Hs.549751	adrenal gland| ascites| bladder| blood| bone| bone marrow| brain| cervix| connective tissue| embryonic tissue| eye| heart| intestine| kidney| liver| lung| lymph| lymph node| mammary gland| mouth| muscle| nerve| ovary| pancreas| parathyroid| pituitary gland| placenta| prostate| salivary gland| skin| spleen| stomach| testis| thymus| thyroid| tonsil| uterus| vascular| bladder carcinoma| breast (mamm…	NM_014188	GO:0006378	mRNA polyadenylation	inferred from mutant phenotype	NM_014188	GO:0005634	nucleus	inferred from electronic annotation	NM_014188	GO:0005515	protein binding	inferred from physical interaction	NA	NA	NA	ENST00000291386	Pfam	IPR006811	RNA polymerase II subunit A	7.10933
TC0100012503.hg.1	CFAP74	1.54958	2.29067	-1.67143	down	CFAP74	cilia and flagella associated protein 74	coding	chr1	-	NM_001304360	1921951	2005390	10	1p36.33	85452	NM_001304360	RefSeq	Homo sapiens cilia and flagella associated protein 74 (CFAP74), mRNA.	chr1	100	100	0	NA	NM_001304360	Q9C0B2	NM_001304360	Hs.232092	brain| placenta| testis| trachea| normal| adult	NM_001304360	GO:0035082	axoneme assembly	inferred from sequence or structural similarity	NM_001304360	GO:0005856	cytoskeleton	inferred from electronic annotation	NA	NA	NA	NA	NA	NA	NA	NA	NA	NA	NA	1.54958
TC0100012588.hg.1	MEGF6	4.68453	3.60421	2.11451	up	MEGF6	multiple EGF-like-domains 6	coding	chr1	-	NM_001409	3487942	3611495	10	1p36.3	1953	NM_001409	RefSeq	Homo sapiens multiple EGF-like-domains 6 (MEGF6), mRNA.	chr1	100	100	0	NA	NM_001409	O75095	NM_001409	Hs.593645	adipose tissue| bone| brain| connective tissue| embryonic tissue| eye| heart| intestine| kidney| larynx| liver| lung| mammary gland| ovary| pancreas| placenta| prostate| skin| uterus| bladder carcinoma| breast (mammary gland) tumor| colorectal tumor| germ cell tumor| head and neck tumor| kidney tumor| leukemia| liver tumor| lung tumor| lymphoma| normal| ovarian tumor| pancreatic tumor| primitive …	NM_001409	GO:0008150	biological_process	no biological data available	NM_001409	GO:0005576	extracellular region	inferred from electronic annotation	NM_001409	GO:0005509	calcium ion binding	inferred from electronic annotation	NA	NA	NA	ENST00000294599	Pfam	IPR001881	EGF-like calcium-binding domain	4.68453
TC0100012593.hg.1	WRAP73	2.97112	2.08963	1.84228	up	WRAP73	WD repeat containing, antisense to TP73	coding	chr1	-	NM_017818	3630767	3652761	10	1p36.3	49856	NM_017818	RefSeq	Homo sapiens WD repeat containing, antisense to TP73 (WRAP73), mRNA.	chr1	100	100	0	NA	NM_017818	Q9P2S5	NM_017818	Hs.31714	adipose tissue| ascites| blood| bone| bone marrow| brain| cervix| connective tissue| embryonic tissue| esophagus| eye| heart| intestine| kidney| liver| lung| lymph| lymph node| mammary gland| muscle| nerve| ovary| pancreas| placenta| prostate| skin| spleen| stomach| testis| thymus| thyroid| tonsil| trachea| uterus| vascular| breast (mammary gland) tumor| cervical tumor| chondrosarcoma| colorectal…	NA	NA	NA	NA	NM_017818	GO:0005737	cytoplasm	inferred from electronic annotation	ENST00000270708	GO:0005515	protein binding	inferred from electronic annotation	NA	NA	NA	ENST00000270708	Pfam	IPR001680	WD40 repeat	2.97112
TC0100012602.hg.1	CEP104	3.72829	4.51183	-1.72135	down	CEP104	centrosomal protein 104kDa	coding	chr1	-	NM_014704	3812081	3857233	10	1p36.32	9731	NM_014704	RefSeq	Homo sapiens centrosomal protein 104kDa (CEP104), mRNA.	chr1	100	100	0	NA	NM_014704	O60308	NM_014704	Hs.509017	adrenal gland| ascites| bladder| blood| bone| bone marrow| brain| cervix| connective tissue| embryonic tissue| esophagus| eye| heart| intestine| kidney| liver| lung| lymph node| mammary gland| muscle| ovary| pancreas| parathyroid| placenta| prostate| salivary gland| skin| spleen| stomach| testis| thymus| thyroid| uterus| vascular| bladder carcinoma| breast (mammary gland) tumor| cervical tumor| c…	NA	NA	NA	NA	NM_014704	GO:0005814	centriole	inferred from direct assay	NM_014704	GO:0005515	protein binding	inferred from physical interaction	NA	NA	NA	NA	NA	NA	NA	3.72829
TC0100012604.hg.1	C1orf174	2.86509	4.68973	-3.54218	down	C1orf174	chromosome 1 open reading frame 174	coding	chr1	-	NM_207356	3889125	3900293	10	1p36.32	339448	NM_207356	RefSeq	Homo sapiens chromosome 1 open reading frame 174 (C1orf174), mRNA.	chr1	100	100	0	NA	NM_207356	Q8IYL3	NM_207356	Hs.103939	adrenal gland| ascites| bone| brain| cervix| connective tissue| embryonic tissue| eye| heart| intestine| kidney| liver| lung| mammary gland| mouth| muscle| pancreas| pharynx| placenta| prostate| skin| spleen| stomach| testis| uterus|adrenal tumor| breast (mammary gland) tumor| chondrosarcoma| colorectal tumor| gastrointestinal tumor| head and neck tumor| leukemia| liver tumor| non-neoplasia| norm…	NA	NA	NA	NA	NM_207356	GO:0005634	nucleus	inferred from direct assay	NM_207356	GO:0005515	protein binding	inferred from physical interaction	NA	NA	NA	NA	NA	NA	NA	2.86509
TC0100012668.hg.1	CHD5	1.16489	1.95474	-1.7289	down	CHD5	chromodomain helicase DNA binding protein 5	coding	chr1	-	NM_015557	6101787	6180134	10	1p36.31	26038	NM_015557	RefSeq	Homo sapiens chromodomain helicase DNA binding protein 5 (CHD5), mRNA.	chr1	100	100	0	NA	NM_015557	Q8TDI0	NM_015557	Hs.522898	brain| eye| intestine| muscle| pancreas| placenta| testis| thymus| colorectal tumor| germ cell tumor| glioma| non-neoplasia| normal| pancreatic tumor| primitive neuroectodermal tumor of the CNS| retinoblastoma| fetus| infant| adult	NM_015557	GO:0006366	transcription from RNA polymerase II promoter	inferred from electronic annotation	NM_015557	GO:0000792	heterochromatin	inferred from sequence or structural similarity	NM_015557	GO:0003677	DNA binding	inferred from electronic annotation	NA	NA	NA	ENST00000262450	Pfam	IPR000330	SNF2-related, N-terminal domain	1.16489
TC0100012673.hg.1	ICMT	6.48035	7.11228	-1.54963	down	ICMT	isoprenylcysteine carboxyl methyltransferase	coding	chr1	-	NM_012405	6221193	6235984	10	1p36.21	23463	NM_012405	RefSeq	Homo sapiens isoprenylcysteine carboxyl methyltransferase (ICMT), mRNA.	chr1	100	100	0	NA	NM_012405	O60725	NM_012405	Hs.515688	adrenal gland| ascites| bladder| blood| bone| bone marrow| brain| cervix| connective tissue| ear| embryonic tissue| eye| heart| intestine| kidney| larynx| liver| lung| lymph| lymph node| mammary gland| mouth| muscle| ovary| pancreas| parathyroid| pituitary gland| placenta| prostate| skin| spleen| stomach| testis| thymus| thyroid| trachea| uterus| vascular|adrenal tumor| breast (mammary gland) tum…	NM_012405	GO:0001701	in utero embryonic development	inferred from electronic annotation	NM_012405	GO:0005783	endoplasmic reticulum	inferred from direct assay	NM_012405	GO:0003880	protein C-terminal carboxyl O-methyltransferase activity	traceable author statement	NA	NA	NA	ENST00000343813	Pfam	IPR007269	Isoprenylcysteine carboxyl methyltransferase	6.48035
TC0100012693.hg.1	DNAJC11	5.37042	5.98738	-1.53364	down	DNAJC11	DnaJ (Hsp40) homolog, subfamily C, member 11	coding	chr1	-	NM_018198	6634168	6701924	10	1p36.31	55735	NM_018198	RefSeq	Homo sapiens DnaJ (Hsp40) homolog, subfamily C, member 11 (DNAJC11), mRNA.	chr1	100	100	0	NA	NM_018198	Q9NVH1	NM_018198	Hs.462640	adipose tissue| adrenal gland| ascites| blood| bone| bone marrow| brain| cervix| connective tissue| embryonic tissue| eye| heart| intestine| kidney| liver| lung| lymph| lymph node| mammary gland| mouth| muscle| ovary| pancreas| pharynx| placenta| prostate| skin| spleen| stomach| testis| thymus| thyroid| tonsil| trachea| uterus| vascular| breast (mammary gland) tumor| cervical tumor| chondrosarcom…	NA	NA	NA	NA	NM_018198	GO:0005739	mitochondrion	inferred from direct assay	NM_018198	GO:0005515	protein binding	inferred from physical interaction	NA	NA	NA	ENST00000294401	Pfam	IPR001623	DnaJ domain	5.37042
TC0100012760.hg.1	RERE	5.08905	4.31889	1.70545	up	RERE	arginine-glutamic acid dipeptide (RE) repeats	coding	chr1	-	NM_001042681	8352397	8817643	10	1p36.23	473	NM_001042681	RefSeq	Homo sapiens arginine-glutamic acid dipeptide (RE) repeats (RERE), transcript variant 2, mRNA.	chr1	100	100	0	NA	NM_001042681	Q9P2R6	NA	NA	NA	NA	NA	NA	NA	NM_001042681	GO:0000118	histone deacetylase complex	inferred from electronic annotation	NA	NA	NA	NA	NA	NA	NA	ENST00000337907	Pfam	IPR000679	Zinc finger, GATA-type	5.08905
TC0100012930.hg.1	PRAMEF11	1.9357	1.12942	1.7487	up	PRAMEF11	PRAME family member 11	coding	chr1	-	NM_001146344	12824605	12831410	10	1p36.21	440560	NM_001146344	RefSeq	Homo sapiens PRAME family member 11 (PRAMEF11), mRNA.	chr1	100	100	0	NA	NM_001146344	O60813	NM_001146344	Hs.551617	NA	NM_001146344	GO:0008284	positive regulation of cell proliferation	inferred from electronic annotation	NA	NA	NA	NA	NM_001146344	GO:0042974	retinoic acid receptor binding	inferred from electronic annotation	NA	NA	NA	NA	NA	NA	NA	1.9357
TC0100012942.hg.1	PRAMEF18	1.65115	2.2883	-1.55526	down	PRAMEF18	PRAME family member 18	coding	chr1	-	NM_001099850	13222695	13226154	10	1p36.21	391003	NM_001099850	RefSeq	Homo sapiens PRAME family member 18 (PRAMEF18), mRNA.	chr1	100	100	0	NA	ENST00000624297	A0A096LP99	NM_001099850	Hs.712521	NA	ENST00000624297	GO:0043066	negative regulation of apoptotic process	inferred from electronic annotation	NA	NA	NA	NA	ENST00000624297	GO:0042974	retinoic acid receptor binding	inferred from electronic annotation	NA	NA	NA	NA	NA	NA	NA	1.65115
TC0100013038.hg.1	FBXO42	2.97112	3.83778	-1.82343	down	FBXO42	F-box protein 42	coding	chr1	-	NM_018994	16246839	16352491	10	1p36.23-p36.11	54455	NM_018994	RefSeq	Homo sapiens F-box protein 42 (FBXO42), mRNA.	chr1	100	100	0	NA	NM_018994	Q6P3S6	NM_018994	Hs.522384	adrenal gland| bladder| blood| bone marrow| brain| cervix| connective tissue| ear| embryonic tissue| eye| heart| intestine| kidney| liver| lung| lymph node| mammary gland| mouth| muscle| pancreas| pharynx| placenta| prostate| skin| spleen| stomach| testis| thymus| thyroid| trachea| uterus|adrenal tumor| breast (mammary gland) tumor| colorectal tumor| germ cell tumor| glioma| head and neck tumor| …	NA	NA	NA	NA	NA	NA	NA	NA	ENST00000375592	GO:0005515	protein binding	inferred from electronic annotation	NA	NA	NA	ENST00000375592	Pfam	IPR001810	F-box domain	2.97112
TC0100013184.hg.1	MUL1	3.14678	3.89291	-1.67729	down	MUL1	mitochondrial E3 ubiquitin protein ligase 1	coding	chr1	-	NM_024544	20499448	20508181	10	1p36.12	79594	NM_024544	RefSeq	Homo sapiens mitochondrial E3 ubiquitin protein ligase 1 (MUL1), mRNA.	chr1	100	100	0	NA	NM_024544	Q969V5	NM_024544	Hs.10101	adipose tissue| adrenal gland| ascites| blood| bone| bone marrow| brain| cervix| connective tissue| embryonic tissue| esophagus| eye| heart| intestine| kidney| larynx| liver| lung| lymph| lymph node| mammary gland| mouth| muscle| nerve| ovary| pancreas| parathyroid| pharynx| placenta| prostate| salivary gland| skin| spleen| stomach| testis| thymus| thyroid| tonsil| trachea| uterus| vascular|adren…	NM_024544	GO:0000266	mitochondrial fission	inferred from mutant phenotype	NM_024544	GO:0005654	nucleoplasm	inferred from direct assay	NM_024544	GO:0004842	ubiquitin-protein transferase activity	inferred from direct assay	NA	NA	NA	ENST00000264198	Pfam	IPR022170	Mitochondrial ubiquitin ligase activator of NFKB 1	3.14678
TC0100013193.hg.1	HP1BP3	2.78904	4.07124	-2.43209	down	HP1BP3	heterochromatin protein 1, binding protein 3	coding	chr1	-	NM_016287	20742661	20787323	10	1p36.12	50809	NM_016287	RefSeq	Homo sapiens heterochromatin protein 1, binding protein 3 (HP1BP3), mRNA.	chr1	100	100	0	NA	NM_016287	Q5SSJ5	NM_016287	Hs.142442	adrenal gland| ascites| bladder| blood| bone| bone marrow| brain| cervix| connective tissue| ear| embryonic tissue| esophagus| eye| heart| intestine| kidney| larynx| liver| lung| lymph| lymph node| mammary gland| mouth| muscle| nerve| ovary| pancreas| parathyroid| pituitary gland| placenta| prostate| salivary gland| skin| stomach| testis| thymus| thyroid| trachea| umbilical cord| uterus| vascular…	NM_016287	GO:0006334	nucleosome assembly	inferred from electronic annotation	NM_016287	GO:0000786	nucleosome	inferred from electronic annotation	NM_016287	GO:0003677	DNA binding	inferred from direct assay	NA	NA	NA	ENST00000312239	Pfam	IPR005818	Linker histone H1/H5, domain H15	2.78904
TC0100013194.hg.1	EIF4G3	8.2543	7.49323	1.69475	up	EIF4G3	eukaryotic translation initiation factor 4 gamma, 3	coding	chr1	-	NM_001198801	20806292	21176888	10	1p36.12	8672	NM_001198801	RefSeq	Homo sapiens eukaryotic translation initiation factor 4 gamma, 3 (EIF4G3), transcript variant 1, mRNA.	chr1	100	100	0	NA	NM_001198801	O43432	NM_001198801	Hs.467084	adrenal gland| ascites| blood| bone| bone marrow| brain| cervix| connective tissue| ear| embryonic tissue| eye| heart| intestine| kidney| larynx| liver| lung| lymph| lymph node| mammary gland| mouth| muscle| nerve| ovary| pancreas| pituitary gland| placenta| prostate| skin| spleen| stomach| testis| thyroid| trachea| uterus| vascular|adrenal tumor| breast (mammary gland) tumor| cervical tumor| cho…	NM_001198801	GO:0006413	translational initiation	inferred from electronic annotation	NM_001198801	GO:0005829	cytosol	traceable author statement	NM_001198801	GO:0000339	RNA cap binding	traceable author statement	NM_001198801	GenMAPP	Translation_Factors	ENST00000264211	Pfam	IPR003307	W2 domain	8.2543
TC0100013246.hg.1	WNT4	2.74234	3.37404	-1.54938	down	WNT4	wingless-type MMTV integration site family, member 4	coding	chr1	-	NM_030761	22117305	22143969	10	1p36.23-p35.1	54361	NM_030761	RefSeq	Homo sapiens wingless-type MMTV integration site family, member 4 (WNT4), mRNA.	chr1	100	100	0	NA	NM_030761	P56705	NM_030761	Hs.25766	brain| embryonic tissue| eye| heart| kidney| lung| mammary gland| mouth| ovary| pancreas| placenta| trachea| uterus| germ cell tumor| head and neck tumor| kidney tumor| lung tumor| normal| ovarian tumor| pancreatic tumor|embryoid body| fetus| adult	NA	NA	NA	NA	NM_030761	GO:0005576	extracellular region	traceable author statement	NM_030761	GO:0003714	transcription corepressor activity	inferred from sequence or structural similarity	NM_030761	GenMAPP	Wnt_signaling	ENST00000290167	Pfam	IPR005817	Wnt	2.74234
TC0100013272.hg.1	HTR1D	3.30225	4.19465	-1.85626	down	HTR1D	5-hydroxytryptamine (serotonin) receptor 1D, G protein-coupled	coding	chr1	-	NM_000864	23191895	23194729	10	1p36.3-p34.3	3352	NM_000864	RefSeq	Homo sapiens 5-hydroxytryptamine (serotonin) receptor 1D, G protein-coupled (HTR1D), mRNA.	chr1	100	100	0	NA	NM_000864	P28221	NM_000864	Hs.121482	brain| eye| intestine| colorectal tumor| glioma| normal| adult	NM_000864	GO:0007187	G-protein coupled receptor signaling pathway, coupled to cyclic nucleotide second messenger	traceable author statement	NM_000864	GO:0005886	plasma membrane	traceable author statement	NM_000864	GO:0004993	serotonin receptor activity	inferred from mutant phenotype	NM_000864	GenMAPP	GPCRDB_Class_A_Rhodopsin-like	ENST00000374619	Pfam	IPR000276	G protein-coupled receptor, rhodopsin-like	3.30225
TC0100013311.hg.1	SRSF10	6.67341	7.35494	-1.60384	down	SRSF10	serine/arginine-rich splicing factor 10	coding	chr1	-	NM_001191005	23964347	23980927	10	1p36.11	10772	NM_001191005	RefSeq	Homo sapiens serine/arginine-rich splicing factor 10 (SRSF10), transcript variant 3, mRNA.	chr1	100	100	0	NA	NM_001191005	O75494	NA	NA	NA	NA	NA	NA	NA	NM_001191005	GO:0005634	nucleus	inferred by curator	NM_001191005	GO:0000166	nucleotide binding	inferred from electronic annotation	NM_001191005	GenMAPP	mRNA_processing_Reactome	ENST00000343255	Pfam	IPR000504	RNA recognition motif domain	6.67341
TC0100013374.hg.1	TRIM63	2.38549	3.15531	-1.70505	down	TRIM63	tripartite motif containing 63, E3 ubiquitin protein ligase	coding	chr1	-	NM_032588	26051304	26068436	10	1p34-p33	84676	NM_032588	RefSeq	Homo sapiens tripartite motif containing 63, E3 ubiquitin protein ligase (TRIM63), mRNA.	chr1	100	100	0	NA	NM_032588	Q969Q1	NM_032588	Hs.279709	brain| eye| heart| liver| lung| muscle| skin| vascular| germ cell tumor| normal| skin tumor| fetus| adult	NM_032588	GO:0006936	muscle contraction	inferred from electronic annotation	NM_032588	GO:0005634	nucleus	inferred from electronic annotation	NM_032588	GO:0004871	signal transducer activity	non-traceable author statement	NA	NA	NA	ENST00000374272	Pfam	IPR000315	B-box-type zinc finger	2.38549
TC0100013417.hg.1	SLC9A1	6.09068	5.45015	1.55889	up	SLC9A1	solute carrier family 9, subfamily A (NHE1, cation proton antiporter 1), member 1	coding	chr1	-	NM_003047	27098809	27166981	10	1p36.1-p35	6548	NM_003047	RefSeq	Homo sapiens solute carrier family 9, subfamily A (NHE1, cation proton antiporter 1), member 1 (SLC9A1), transcript variant 1, mRNA.	chr1	100	100	0	NA	NM_003047	P19634	NM_003047	Hs.91389	adrenal gland| bladder| blood| brain| connective tissue| ear| embryonic tissue| eye| intestine| kidney| liver| lung| lymph node| mammary gland| mouth| muscle| pancreas| pituitary gland| placenta| prostate| skin| stomach| testis| thymus| uterus| vascular|adrenal tumor| chondrosarcoma| gastrointestinal tumor| germ cell tumor| glioma| kidney tumor| liver tumor| lung tumor| lymphoma| non-neoplasia| n…	NA	NA	NA	NA	NA	NA	NA	NA	NM_003047	GO:0005515	protein binding	inferred from physical interaction	NM_003047	GenMAPP	G_Protein_Signaling	ENST00000263980	Pfam	IPR006153	Cation/H+ exchanger	6.09068
TC0100013445.hg.1	IFI6	6.80729	5.62899	2.26309	up	IFI6	interferon, alpha-inducible protein 6	coding	chr1	-	NM_002038	27666061	27672218	10	1p35	2537	NM_002038	RefSeq	Homo sapiens interferon, alpha-inducible protein 6 (IFI6), transcript variant 1, mRNA.	chr1	100	100	0	NA	NM_002038	P09912	NM_002038	Hs.523847	adrenal gland| blood| bone| brain| cervix| connective tissue| embryonic tissue| eye| heart| intestine| kidney| liver| lung| mammary gland| ovary| pancreas| placenta| prostate| salivary gland| skin| spleen| stomach| testis| uterus|adrenal tumor| breast (mammary gland) tumor| cervical tumor| chondrosarcoma| colorectal tumor| gastrointestinal tumor| germ cell tumor| glioma| head and neck tumor| kidn…	NM_002038	GO:0001836	release of cytochrome c from mitochondria	inferred from mutant phenotype	NM_002038	GO:0005739	mitochondrion	inferred from direct assay	NM_002038	GO:0005515	protein binding	inferred from physical interaction	NA	NA	NA	ENST00000339145	Pfam	IPR009311	Interferon alpha-inducible protein 6/27	6.80729
TC0100013466.hg.1	SPCS2	4.00983	4.91336	-1.87063	down	SPCS2	signal peptidase complex subunit 2	coding	chr1	-	BC008063	28095051	28096422	10	11q13.4	9789	BC008063	GenBank	Homo sapiens signal peptidase complex subunit 2 homolog (S. cerevisiae), mRNA (cDNA clone MGC:2249 IMAGE:2967488), complete cds.	chr1	100	100	0	NA	BC008063	Q15005	BC008063	Hs.282700	adrenal gland| ascites| bladder| blood| bone| bone marrow| brain| cervix| connective tissue| ear| embryonic tissue| eye| heart| intestine| kidney| liver| lung| lymph node| mammary gland| mouth| pancreas| parathyroid| pharynx| placenta| prostate| salivary gland| skin| spleen| stomach| testis| thymus| thyroid| tonsil| trachea| umbilical cord| uterus| vascular| bladder carcinoma| breast (mammary gla…	BC008063	GO:0006412	translation	traceable author statement	BC008063	GO:0005787	signal peptidase complex	not recorded	BC008063	GO:0008233	peptidase activity	not recorded	NA	NA	NA	NA	NA	NA	NA	4.00983
TC0100013545.hg.1	SDC3	4.88631	3.66905	2.32506	up	SDC3	syndecan 3	coding	chr1	-	NM_014654	30869466	30908761	10	1p35.2	9672	NM_014654	RefSeq	Homo sapiens syndecan 3 (SDC3), mRNA.	chr1	100	100	0	NA	NM_014654	O75056	NM_014654	Hs.158287	adrenal gland| ascites| blood| bone| bone marrow| brain| cervix| connective tissue| embryonic tissue| esophagus| eye| heart| intestine| kidney| larynx| liver| lung| mammary gland| mouth| muscle| nerve| ovary| pancreas| placenta| prostate| skin| spleen| testis| thymus| thyroid| trachea| umbilical cord| uterus| breast (mammary gland) tumor| cervical tumor| chondrosarcoma| esophageal tumor| gastroin…	NM_014654	GO:0001523	retinoid metabolic process	traceable author statement	NM_014654	GO:0005796	Golgi lumen	traceable author statement	ENST00000339394	GO:0005515	protein binding	inferred from electronic annotation	NA	NA	NA	ENST00000336798	Pfam	IPR027789	Syndecan/Neurexin domain	4.88631
TC0100013608.hg.1	MARCKSL1	6.46436	5.85947	1.52086	up	MARCKSL1	MARCKS-like 1	coding	chr1	-	NM_023009	32333829	32336379	10	1p35.1	65108	NM_023009	RefSeq	Homo sapiens MARCKS-like 1 (MARCKSL1), transcript variant 1, mRNA.	chr1	100	100	0	NA	NM_023009	P49006	NM_023009	Hs.75061	adrenal gland| ascites| bladder| blood| bone| brain| cervix| connective tissue| ear| embryonic tissue| eye| heart| intestine| kidney| larynx| liver| lung| lymph| lymph node| mammary gland| mouth| muscle| nerve| ovary| pancreas| pharynx| placenta| prostate| salivary gland| skin| stomach| testis| thymus| thyroid| tonsil| umbilical cord| uterus| vascular|adrenal tumor| bladder carcinoma| breast (mam…	NM_023009	GO:0008284	positive regulation of cell proliferation	inferred from electronic annotation	NM_023009	GO:0005737	cytoplasm	inferred from electronic annotation	NM_023009	GO:0003779	actin binding	inferred from electronic annotation	NA	NA	NA	ENST00000329421	Pfam	IPR002101	Myristoylated alanine-rich C-kinase substrate MARCKS	6.46436
TC0100013611.hg.1	BSDC1	5.19366	4.4964	1.62143	up	BSDC1	BSD domain containing 1	coding	chr1	-	NM_001143888	32364633	32394731	10	1p35.1	55108	NM_001143888	RefSeq	Homo sapiens BSD domain containing 1 (BSDC1), transcript variant 1, mRNA.	chr1	100	100	0	NA	NM_001143888	Q9NW68	NA	NA	NA	NA	NA	NA	NA	NA	NA	NA	NA	NA	NA	NA	NA	NA	NA	NA	ENST00000341071	Pfam	IPR005607	BSD domain	5.19366
TC0100013629.hg.1	YARS	4.48751	5.34337	-1.80983	down	YARS	tyrosyl-tRNA synthetase	coding	chr1	-	NM_003680	32775237	32818153	10	1p35.1	8565	NM_003680	RefSeq	Homo sapiens tyrosyl-tRNA synthetase (YARS), mRNA.	chr1	100	100	0	NA	NM_003680	P54577	NM_003680	Hs.213264	adipose tissue| adrenal gland| ascites| bladder| blood| bone| bone marrow| brain| cervix| connective tissue| embryonic tissue| esophagus| eye| heart| intestine| kidney| larynx| liver| lung| lymph| lymph node| mammary gland| mouth| muscle| nerve| ovary| pancreas| parathyroid| pharynx| placenta| prostate| skin| spleen| stomach| testis| thymus| thyroid| trachea| umbilical cord| uterus| vascular|adre…	NM_003680	GO:0006418	tRNA aminoacylation for protein translation	traceable author statement	NM_003680	GO:0005615	extracellular space	traceable author statement	NM_003680	GO:0000049	tRNA binding	inferred from electronic annotation	NM_003680	HumanCyc	TRNA-CHARGING-PWY	ENST00000373477	Pfam	IPR002305	Aminoacyl-tRNA synthetase, class Ic	4.48751
TC0100013636.hg.1	RNF19B	4.19268	5.10991	-1.88848	down	RNF19B	ring finger protein 19B	coding	chr1	-	NM_001127361	32936445	32964813	10	1p35.1	127544	NM_001127361	RefSeq	Homo sapiens ring finger protein 19B (RNF19B), transcript variant 2, mRNA.	chr1	100	100	0	NA	NM_001127361	Q6ZMZ0	NM_001127361	Hs.591504	ascites| blood| bone| brain| embryonic tissue| esophagus| eye| intestine| kidney| larynx| liver| lung| lymph node| mammary gland| muscle| ovary| pancreas| placenta| prostate| skin| stomach| testis| thyroid| uterus| breast (mammary gland) tumor| colorectal tumor| esophageal tumor| gastrointestinal tumor| germ cell tumor| head and neck tumor| kidney tumor| leukemia| lung tumor| non-neoplasia| norma…	NM_001127361	GO:0000209	protein polyubiquitination	not recorded	NM_001127361	GO:0000151	ubiquitin ligase complex	not recorded	NM_001127361	GO:0005515	protein binding	inferred from physical interaction	NA	NA	NA	ENST00000235150	Pfam	IPR002867	IBR domain	4.19268
TC0100013748.hg.1	GNL2	4.6046	5.67	-2.09275	down	GNL2	guanine nucleotide binding protein-like 2 (nucleolar)	coding	chr1	-	NM_013285	37566812	37595985	10	1p34.3	29889	NM_013285	RefSeq	Homo sapiens guanine nucleotide binding protein-like 2 (nucleolar) (GNL2), mRNA.	chr1	100	100	0	NA	NM_013285	Q13823	NM_013285	Hs.75528	adipose tissue| adrenal gland| ascites| bladder| blood| bone| bone marrow| brain| cervix| connective tissue| embryonic tissue| esophagus| eye| heart| intestine| kidney| larynx| liver| lung| lymph| lymph node| mammary gland| mouth| muscle| nerve| ovary| pancreas| parathyroid| pharynx| placenta| prostate| skin| spleen| stomach| testis| thymus| thyroid| tonsil| trachea| umbilical cord| uterus| vascu…	NM_013285	GO:0042254	ribosome biogenesis	not recorded	NM_013285	GO:0005634	nucleus	traceable author statement	NM_013285	GO:0003924	GTPase activity	not recorded	NA	NA	NA	ENST00000373062	Pfam	IPR006073	GTP binding domain	4.6046
TC0100013760.hg.1	SF3A3	5.42028	6.70372	-2.43419	down	SF3A3	splicing factor 3a subunit 3	coding	chr1	-	NM_006802	37956975	37990921	10	1p34.3	10946	NM_006802	RefSeq	Homo sapiens splicing factor 3a, subunit 3, 60kDa (SF3A3), mRNA.	chr1	100	100	0	NA	NM_006802	Q12874	NM_006802	Hs.77897	adrenal gland| ascites| bladder| blood| bone| bone marrow| brain| cervix| connective tissue| embryonic tissue| esophagus| eye| heart| intestine| kidney| larynx| liver| lung| lymph| lymph node| mammary gland| mouth| muscle| nerve| ovary| pancreas| parathyroid| pharynx| pituitary gland| placenta| prostate| salivary gland| skin| spleen| stomach| testis| thymus| thyroid| tonsil| trachea| umbilical co…	NM_006802	GO:0000375	RNA splicing, via transesterification reactions	traceable author statement	NM_006802	GO:0005654	nucleoplasm	inferred from direct assay	NM_006802	GO:0005515	protein binding	inferred from physical interaction	NM_006802	GenMAPP	mRNA_processing_Reactome	ENST00000373019	Pfam	IPR021966	Splicing factor SF3a60 binding domain	5.42028
TC0100013818.hg.1	PPT1	6.59528	7.46928	-1.83273	down	PPT1	palmitoyl-protein thioesterase 1	coding	chr1	-	NM_000310	40072705	40097703	10	1p32	5538	NM_000310	RefSeq	Homo sapiens palmitoyl-protein thioesterase 1 (PPT1), transcript variant 1, mRNA.	chr1	100	100	0	NA	NM_000310	P50897	NM_000310	Hs.3873	adipose tissue| adrenal gland| ascites| bladder| blood| bone| bone marrow| brain| cervix| connective tissue| ear| embryonic tissue| esophagus| eye| heart| intestine| kidney| liver| lung| lymph| lymph node| mammary gland| mouth| muscle| nerve| ovary| pancreas| parathyroid| pharynx| pituitary gland| placenta| prostate| salivary gland| skin| spleen| stomach| testis| thymus| thyroid| trachea| umbilic…	NA	NA	NA	NA	NA	NA	NA	NA	NM_000310	GO:0008474	palmitoyl-(protein) hydrolase activity	inferred from direct assay	NA	NA	NA	ENST00000372779	Pfam	IPR002472	Palmitoyl protein thioesterase	6.59528
TC0100014188.hg.1	NRDC	2.48749	4.26607	-3.43087	down	NRDC	nardilysin convertase	coding	chr1	-	NM_001101662	51789191	51878937	10	1p32.2-p32.1	4898	NM_001101662	RefSeq	Homo sapiens nardilysin (N-arginine dibasic convertase) (NRD1), transcript variant 2, mRNA.	chr1	100	100	0	NA	NM_001101662	O43847	NM_001101662	Hs.584782	adipose tissue| ascites| bladder| blood| bone| bone marrow| brain| cervix| connective tissue| ear| embryonic tissue| esophagus| eye| heart| intestine| kidney| larynx| liver| lung| lymph| lymph node| mammary gland| mouth| muscle| nerve| ovary| pancreas| parathyroid| pharynx| pituitary gland| placenta| prostate| salivary gland| skin| spleen| stomach| testis| thymus| thyroid| trachea| umbilical cord…	NM_001101662	GO:0006508	proteolysis	non-traceable author statement	NM_001101662	GO:0005829	cytosol	traceable author statement	NA	NA	NA	NA	NA	NA	NA	ENST00000352171	Pfam	IPR007863	Peptidase M16, C-terminal	2.48749
TC0100014191.hg.1	RAB3B	4.74043	5.68818	-1.92886	down	RAB3B	RAB3B, member RAS oncogene family	coding	chr1	-	NM_002867	51907956	51990764	10	1p32-p31	5865	NM_002867	RefSeq	Homo sapiens RAB3B, member RAS oncogene family (RAB3B), mRNA.	chr1	100	100	0	NA	NM_002867	P20337	NM_002867	Hs.123072	adrenal gland| bone| bone marrow| brain| connective tissue| ear| embryonic tissue| eye| heart| intestine| kidney| liver| lung| mammary gland| mouth| muscle| nerve| pancreas| pituitary gland| placenta| prostate| skin| testis| thyroid| vascular|adrenal tumor| breast (mammary gland) tumor| chondrosarcoma| colorectal tumor| gastrointestinal tumor| germ cell tumor| glioma| head and neck tumor| kidney …	NM_002867	GO:0006886	intracellular protein transport	not recorded	NM_002867	GO:0005737	cytoplasm	inferred from direct assay	NM_002867	GO:0003924	GTPase activity	inferred from direct assay	NA	NA	NA	ENST00000371655	Pfam	IPR001806	Small GTPase superfamily	4.74043
TC0100014193.hg.1	TXNDC12	6.81609	7.50028	-1.6068	down	TXNDC12	thioredoxin domain containing 12 (endoplasmic reticulum)	coding	chr1	-	NM_015913	52020131	52056171	10	1p32.3	51060	NM_015913	RefSeq	Homo sapiens thioredoxin domain containing 12 (endoplasmic reticulum) (TXNDC12), transcript variant 1, mRNA.	chr1	100	100	0	NA	NM_015913	Q96EK9	NM_015913	Hs.476033	adipose tissue| adrenal gland| ascites| bladder| blood| bone| bone marrow| brain| cervix| connective tissue| ear| embryonic tissue| eye| heart| intestine| kidney| liver| lung| lymph| lymph node| mammary gland| mouth| muscle| nerve| ovary| pancreas| parathyroid| pharynx| pituitary gland| placenta| prostate| salivary gland| skin| spleen| stomach| testis| thymus| thyroid| tonsil| uterus| vascular|ad…	NM_015913	GO:0045454	cell redox homeostasis	inferred from electronic annotation	NM_015913	GO:0005788	endoplasmic reticulum lumen	inferred from direct assay	NM_015913	GO:0005515	protein binding	inferred from physical interaction	NA	NA	NA	ENST00000371614	Pfam	IPR013641	Protein KTI12/L-seryl-tRNA(Sec) kinase	6.81609
TC0100014210.hg.1	COA7	4.67641	5.38804	-1.63765	down	COA7	cytochrome c oxidase assembly factor 7 (putative)	coding	chr1	-	NM_023077	52684451	52698366	10	1p32.3	65260	NM_023077	RefSeq	Homo sapiens cytochrome c oxidase assembly factor 7 (putative) (COA7), mRNA.	chr1	100	100	0	NA	NM_023077	Q96BR5	NM_023077	Hs.349905	adipose tissue| adrenal gland| bone| bone marrow| brain| cervix| connective tissue| embryonic tissue| esophagus| eye| heart| intestine| kidney| liver| lung| mammary gland| muscle| ovary| pancreas| placenta| prostate| skin| testis| thyroid| vascular|adrenal tumor| breast (mammary gland) tumor| chondrosarcoma| colorectal tumor| esophageal tumor| gastrointestinal tumor| germ cell tumor| glioma| leuk…	NA	NA	NA	NA	NM_023077	GO:0005758	mitochondrial intermembrane space	inferred from electronic annotation	NA	NA	NA	NA	NA	NA	NA	ENST00000371538	Pfam	IPR006597	Sel1-like repeat	4.67641
TC0100014228.hg.1	LRP8	2.29602	2.95155	-1.5752	down	LRP8	LDL receptor related protein 8	coding	chr1	-	NM_001018054	53242364	53328149	10	1p34	7804	NM_001018054	RefSeq	Homo sapiens low density lipoprotein receptor-related protein 8, apolipoprotein e receptor (LRP8), transcript variant 4, mRNA.	chr1	100	100	0	NA	NM_001018054	Q14114	NM_001018054	Hs.280387	ascites| blood| bone| brain| cervix| embryonic tissue| eye| intestine| liver| lung| lymph| lymph node| mammary gland| mouth| nerve| pancreas| placenta| prostate| testis| thyroid| uterus| vascular| breast (mammary gland) tumor| cervical tumor| chondrosarcoma| colorectal tumor| gastrointestinal tumor| germ cell tumor| glioma| head and neck tumor| leukemia| liver tumor| lung tumor| lymphoma| non-neo…	NA	NA	NA	NA	NA	NA	NA	NA	NM_001018054	GO:0004888	transmembrane signaling receptor activity	traceable author statement	NA	NA	NA	ENST00000306052	Pfam	IPR000033	LDLR class B repeat	2.29602
TC0100014279.hg.1	AL590440.1:18757..18829:rfam	6.20679	5.45932	1.67884	up	AL590440.1:18757..18829:rfam	tRNA-Lys-CTT-7-1	coding	chr1	-	AL590440.1:18757..18829:rfam	54957869	54957941	10	NA	NA	AL590440.1:18757..18829:rfam	RNACentral	tRNA-Lys-CTT-7-1	chr1	100	100	0	NA	NA	NA	NA	NA	NA	NA	NA	NA	NA	NA	NA	NA	NA	NA	NA	NA	NA	NA	NA	NA	NA	NA	NA	NA	6.20679
TC0100014284.hg.1	USP24	1.37218	2.70206	-2.51383	down	USP24	ubiquitin specific peptidase 24	coding	chr1	-	NM_015306	55066359	55215366	10	1p32.3	23358	NM_015306	RefSeq	Homo sapiens ubiquitin specific peptidase 24 (USP24), mRNA.	chr1	100	100	0	NA	NM_015306	Q9UPU5	NM_015306	Hs.477009	ascites| bladder| blood| bone| brain| cervix| connective tissue| embryonic tissue| eye| heart| intestine| kidney| liver| lung| lymph| lymph node| mammary gland| mouth| muscle| pancreas| parathyroid| pharynx| placenta| prostate| skin| spleen| stomach| testis| thymus| thyroid| trachea| uterus| breast (mammary gland) tumor| cervical tumor| chondrosarcoma| colorectal tumor| gastrointestinal tumor| ge…	NM_015306	GO:0016579	protein deubiquitination	not recorded	NA	NA	NA	NA	NM_015306	GO:0004197	cysteine-type endopeptidase activity	not recorded	NA	NA	NA	ENST00000294383	Pfam	IPR001394	Peptidase C19, ubiquitin carboxyl-terminal hydrolase	1.37218
TC0100014340.hg.1	TACSTD2	5.39219	4.57938	1.75663	up	TACSTD2	tumor-associated calcium signal transducer 2	coding	chr1	-	NM_002353	58575423	58577773	10	1p32	4070	NM_002353	RefSeq	Homo sapiens tumor-associated calcium signal transducer 2 (TACSTD2), mRNA.	chr1	100	100	0	NA	NM_002353	P09758	NM_002353	Hs.23582	adipose tissue| ascites| bladder| bone| bone marrow| brain| cervix| connective tissue| embryonic tissue| esophagus| eye| heart| intestine| kidney| larynx| liver| lung| lymph node| mammary gland| mouth| muscle| ovary| pancreas| pharynx| placenta| prostate| skin| stomach| testis| thyroid| uterus| bladder carcinoma| breast (mammary gland) tumor| chondrosarcoma| colorectal tumor| esophageal tumor| ga…	NM_002353	GO:0007166	cell surface receptor signaling pathway	traceable author statement	NM_002353	GO:0005615	extracellular space	inferred from electronic annotation	NM_002353	GO:0004872	receptor activity	traceable author statement	NA	NA	NA	ENST00000371225	Pfam	IPR000716	Thyroglobulin type-1	5.39219
TC0100014408.hg.1	DOCK7	1.61685	2.33141	-1.64098	down	DOCK7	dedicator of cytokinesis 7	coding	chr1	-	NM_001271999	62454726	62688368	10	1p31.3	85440	NM_001271999	RefSeq	Homo sapiens dedicator of cytokinesis 7 (DOCK7), transcript variant 1, mRNA.	chr1	100	100	0	NA	NM_001271999	Q96N67	NM_001271999	Hs.744927	adipose tissue| ascites| bladder| blood| bone| brain| connective tissue| ear| embryonic tissue| eye| heart| intestine| kidney| liver| lung| lymph node| mammary gland| mouth| muscle| nerve| ovary| pancreas| pituitary gland| placenta| prostate| skin| stomach| testis| thymus| thyroid| trachea| uterus| vascular| bladder carcinoma| breast (mammary gland) tumor| chondrosarcoma| colorectal tumor| gastro…	NA	NA	NA	NA	NM_001271999	GO:0005925	focal adhesion	inferred from direct assay	NM_001271999	GO:0005085	guanyl-nucleotide exchange factor activity	inferred from electronic annotation	NA	NA	NA	ENST00000251157	Pfam	IPR010703	Dedicator of cytokinesis C-terminal	1.61685
TC0100014514.hg.1	SERBP1	8.57443	9.32308	-1.68022	down	SERBP1	SERPINE1 mRNA binding protein 1	coding	chr1	-	NM_001018067	67407810	67430440	10	1p31	26135	NM_001018067	RefSeq	Homo sapiens SERPINE1 mRNA binding protein 1 (SERBP1), transcript variant 1, mRNA.	chr1	100	100	0	NA	NM_001018067	Q8NC51	NM_001018067	Hs.530412	adipose tissue| adrenal gland| ascites| bladder| blood| bone| bone marrow| brain| cervix| connective tissue| ear| embryonic tissue| esophagus| eye| heart| intestine| kidney| larynx| liver| lung| lymph| lymph node| mammary gland| mouth| muscle| nerve| ovary| pancreas| parathyroid| pharynx| pituitary gland| placenta| prostate| salivary gland| skin| spleen| stomach| testis| thymus| thyroid| tonsil| …	NM_001018067	GO:0042981	regulation of apoptotic process	inferred from electronic annotation	NM_001018067	GO:0005634	nucleus	inferred from electronic annotation	NM_001018067	GO:0003730	mRNA 3'-UTR binding	inferred from direct assay	NA	NA	NA	ENST00000361219	Pfam	IPR006861	Hyaluronan/mRNA-binding protein	8.57443
TC0100014585.hg.1	NEGR1	4.87467	6.19776	-2.50202	down	NEGR1	neuronal growth regulator 1	coding	chr1	-	NM_173808	71395940	72282734	10	1p31.1	257194	NM_173808	RefSeq	Homo sapiens neuronal growth regulator 1 (NEGR1), mRNA.	chr1	100	100	0	NA	NM_173808	Q7Z3B1	NM_173808	Hs.146542	adipose tissue| adrenal gland| bone| brain| connective tissue| embryonic tissue| eye| kidney| lung| mammary gland| mouth| pancreas| prostate| testis| thymus| trachea| uterus| vascular|adrenal tumor| breast (mammary gland) tumor| chondrosarcoma| germ cell tumor| head and neck tumor| non-neoplasia| normal| pancreatic tumor| primitive neuroectodermal tumor of the CNS| soft tissue/muscle tissue tumor…	NM_173808	GO:0007626	locomotory behavior	inferred from electronic annotation	NM_173808	GO:0005886	plasma membrane	inferred from electronic annotation	NM_173808	GO:0005515	protein binding	inferred from physical interaction	NA	NA	NA	ENST00000306821	Pfam	IPR013098	Immunoglobulin I-set	4.87467
TC0100014660.hg.1	FUBP1	3.4597	5.18163	-3.29878	down	FUBP1	far upstream element (FUSE) binding protein 1	coding	chr1	-	NM_001303433	77944055	77979205	10	1p31.1	8880	NM_001303433	RefSeq	Homo sapiens far upstream element (FUSE) binding protein 1 (FUBP1), transcript variant 1, mRNA.	chr1	100	100	0	NA	NM_001303433	Q96AE4	NM_001303433	Hs.567380	adipose tissue| adrenal gland| ascites| bladder| blood| bone| bone marrow| brain| cervix| connective tissue| ear| embryonic tissue| esophagus| eye| heart| intestine| kidney| larynx| liver| lung| lymph| lymph node| mammary gland| mouth| muscle| nerve| ovary| pancreas| parathyroid| pharynx| placenta| prostate| salivary gland| skin| spleen| stomach| testis| thymus| thyroid| tonsil| umbilical cord| u…	NM_001303433	GO:0006366	transcription from RNA polymerase II promoter	inferred from electronic annotation	NM_001303433	GO:0005634	nucleus	inferred from direct assay	NM_001303433	GO:0001205	transcriptional activator activity, RNA polymerase II distal enhancer sequence-specific binding	inferred from electronic annotation	NA	NA	NA	ENST00000370767	Pfam	IPR004088	K Homology domain, type 1	3.4597
TC0100014743.hg.1	TTLL7	2.60853	3.2909	-1.60478	down	TTLL7	tubulin tyrosine ligase-like family member 7	coding	chr1	-	NM_024686	83865028	83999150	10	1p31.1	79739	NM_024686	RefSeq	Homo sapiens tubulin tyrosine ligase-like family member 7 (TTLL7), mRNA.	chr1	100	100	0	NA	NM_024686	Q6ZT98	NM_024686	Hs.445826	bone| brain| connective tissue| embryonic tissue| eye| kidney| liver| lung| mammary gland| mouth| muscle| pancreas| testis| trachea| uterus| chondrosarcoma| germ cell tumor| glioma| head and neck tumor| liver tumor| lung tumor| non-neoplasia| normal| retinoblastoma| soft tissue/muscle tissue tumor| uterine tumor|embryoid body| fetus| adult	NM_024686	GO:0007399	nervous system development	inferred from electronic annotation	NM_024686	GO:0005737	cytoplasm	inferred from electronic annotation	NM_024686	GO:0005524	ATP binding	inferred from electronic annotation	NA	NA	NA	ENST00000260505	Pfam	IPR004344	Tubulin-tyrosine ligase/Tubulin polyglutamylase	2.60853
TC0100014774.hg.1	C1orf52	4.07677	4.67877	-1.51782	down	C1orf52	chromosome 1 open reading frame 52	coding	chr1	-	NM_198077	85249953	85259672	10	1p22.3	148423	NM_198077	RefSeq	Homo sapiens chromosome 1 open reading frame 52 (C1orf52), transcript variant 1, mRNA.	chr1	100	100	0	NA	NM_198077	Q8N6N3	NM_198077	Hs.26226	brain| connective tissue| embryonic tissue| eye| heart| kidney| lung| lymph node| mammary gland| muscle| pancreas| placenta| prostate| skin| testis| thymus| uterus| chondrosarcoma| germ cell tumor| glioma| kidney tumor| lung tumor| normal| pancreatic tumor| prostate cancer| skin tumor| uterine tumor|embryoid body| blastocyst| fetus| adult	NA	NA	NA	NA	NM_198077	GO:0005634	nucleus	inferred from direct assay	NM_198077	GO:0044822	poly(A) RNA binding	inferred from direct assay	NA	NA	NA	ENST00000344356	Pfam	IPR029089	Protein of unknown function DUF4660	4.07677
TC0100014776.hg.1	DDAH1	6.38965	7.01332	-1.5408	down	DDAH1	dimethylarginine dimethylaminohydrolase 1	coding	chr1	-	NM_001134445	85318481	85578363	10	1p22	23576	NM_001134445	RefSeq	Homo sapiens dimethylarginine dimethylaminohydrolase 1 (DDAH1), transcript variant 2, mRNA.	chr1	100	100	0	NA	NM_001134445	O94760	NM_001134445	Hs.713411	adrenal gland| bladder| bone| bone marrow| brain| connective tissue| embryonic tissue| eye| heart| intestine| kidney| liver| lung| mammary gland| muscle| nerve| ovary| pancreas| parathyroid| prostate| skin| spleen| stomach| testis| thymus| thyroid| trachea| uterus| vascular| bladder carcinoma| breast (mammary gland) tumor| chondrosarcoma| colorectal tumor| gastrointestinal tumor| germ cell tumor|…	NM_001134445	GO:0000052	citrulline metabolic process	inferred from direct assay	NM_001134445	GO:0005739	mitochondrion	inferred from electronic annotation	NM_001134445	GO:0003824	catalytic activity	traceable author statement	NA	NA	NA	ENST00000284031	Pfam	IPR003198	Amidinotransferase	6.38965
TC0100014846.hg.1	GTF2B	4.71382	5.99175	-2.42491	down	GTF2B	general transcription factor IIB	coding	chr1	-	NM_001514	88852638	88891944	10	1p22-p21	2959	NM_001514	RefSeq	Homo sapiens general transcription factor IIB (GTF2B), mRNA.	chr1	100	100	0	NA	NM_001514	Q00403	NM_001514	Hs.481852	adipose tissue| adrenal gland| bladder| blood| bone| bone marrow| brain| cervix| connective tissue| embryonic tissue| eye| heart| intestine| kidney| liver| lung| lymph node| mammary gland| mouth| muscle| nerve| ovary| pancreas| parathyroid| pharynx| placenta| prostate| salivary gland| skin| stomach| testis| thymus| umbilical cord| uterus| vascular|adrenal tumor| bladder carcinoma| cervical tumor|…	NM_001514	GO:0006355	regulation of transcription, DNA-templated	inferred from electronic annotation	NM_001514	GO:0005634	nucleus	inferred from direct assay	NM_001514	GO:0001047	core promoter binding	inferred from electronic annotation	NM_001514	GenMAPP	RNA_transcription_Reactome	ENST00000370500	Pfam	IPR013137	Zinc finger, TFIIB-type	4.71382
TC0100014852.hg.1	GBP1	2.00607	3.01129	-2.00725	down	GBP1	guanylate binding protein 1, interferon-inducible	coding	chr1	-	NM_002053	89052304	89065360	10	1p22.2	2633	NM_002053	RefSeq	Homo sapiens guanylate binding protein 1, interferon-inducible (GBP1), mRNA.	chr1	100	100	0	NA	NM_002053	P32455	NM_002053	Hs.62661	adipose tissue| adrenal gland| bladder| blood| bone| bone marrow| brain| connective tissue| embryonic tissue| esophagus| eye| heart| intestine| kidney| larynx| liver| lung| lymph node| mammary gland| muscle| nerve| ovary| pancreas| pharynx| placenta| prostate| skin| spleen| stomach| testis| thymus| thyroid| trachea| umbilical cord| uterus| vascular|adrenal tumor| breast (mammary gland) tumor| cho…	NM_002053	GO:0008152	metabolic process	inferred from electronic annotation	NM_002053	GO:0000139	Golgi membrane	inferred from electronic annotation	NM_002053	GO:0003779	actin binding	inferred from direct assay	NA	NA	NA	ENST00000370473	Pfam	IPR003191	Guanylate-binding protein, C-terminal	2.00607
TC0100014918.hg.1	SETSIP	2.40316	3.90221	-2.82658	down	SETSIP	SET-like protein	coding	chr1	-	NM_001287737	92074436	92075472	10	1p22.1	646817	NM_001287737	RefSeq	Homo sapiens SET-like protein (SETSIP), mRNA.	chr1	100	100	0	NA	NM_001287737	P0DME0	NA	NA	NA	NM_001287737	GO:0006334	nucleosome assembly	inferred from electronic annotation	NM_001287737	GO:0005634	nucleus	inferred from direct assay	NM_001287737	GO:0003682	chromatin binding	inferred from direct assay	NA	NA	NA	ENST00000485873	Pfam	IPR002164	Nucleosome assembly protein (NAP)	2.40316
TC0100014947.hg.1	TMED5	5.85968	6.76082	-1.86754	down	TMED5	transmembrane p24 trafficking protein 5	coding	chr1	-	NM_001167830	93149742	93180728	10	1p22.1	50999	NM_001167830	RefSeq	Homo sapiens transmembrane p24 trafficking protein 5 (TMED5), transcript variant 2, mRNA.	chr1	100	100	0	NA	NM_001167830	Q9Y3A6	NM_001167830	Hs.482873	adipose tissue| adrenal gland| ascites| bladder| blood| bone| bone marrow| brain| cervix| connective tissue| ear| embryonic tissue| esophagus| eye| heart| intestine| kidney| liver| lung| lymph| lymph node| mammary gland| mouth| muscle| ovary| pancreas| parathyroid| pharynx| pituitary gland| placenta| prostate| salivary gland| skin| spleen| stomach| testis| thymus| thyroid| trachea| umbilical cord…	NM_001167830	GO:0015031	protein transport	inferred from electronic annotation	NM_001167830	GO:0005789	endoplasmic reticulum membrane	inferred from electronic annotation	NM_001167830	GO:0005515	protein binding	inferred from physical interaction	NA	NA	NA	ENST00000370280	Pfam	IPR009038	GOLD domain	5.85968
TC0100014997.hg.1	ALG14	4.41631	5.23568	-1.76464	down	ALG14	ALG14, UDP-N-acetylglucosaminyltransferase subunit	coding	chr1	-	NM_001305242	94974407	95072951	10	1p21.3	199857	NM_001305242	RefSeq	Homo sapiens ALG14, UDP-N-acetylglucosaminyltransferase subunit (ALG14), transcript variant 2, mRNA.	chr1	100	100	0	NA	NM_001305242	Q96F25	NM_001305242	Hs.408927	blood| bone| brain| connective tissue| embryonic tissue| eye| heart| intestine| kidney| liver| lung| mammary gland| muscle| pancreas| parathyroid| pharynx| placenta| prostate| skin| testis| uterus| vascular| breast (mammary gland) tumor| chondrosarcoma| colorectal tumor| germ cell tumor| glioma| kidney tumor| non-neoplasia| normal| pancreatic tumor| prostate cancer| skin tumor| soft tissue/muscle…	NM_001305242	GO:0006488	dolichol-linked oligosaccharide biosynthetic process	not recorded	NM_001305242	GO:0005789	endoplasmic reticulum membrane	traceable author statement	NM_001305242	GO:0004577	N-acetylglucosaminyldiphosphodolichol N-acetylglucosaminyltransferase activity	not recorded	NA	NA	NA	ENST00000370205	Pfam	IPR013969	Oligosaccharide biosynthesis protein Alg14-like	4.41631
TC0100015079.hg.1	EXTL2	4.50099	5.17737	-1.59812	down	EXTL2	exostosin-like glycosyltransferase 2	coding	chr1	-	NM_001033025	100872372	100895998	10	1p21	2135	NM_001033025	RefSeq	Homo sapiens exostosin-like glycosyltransferase 2 (EXTL2), transcript variant 2, mRNA.	chr1	100	100	0	NA	NM_001033025	Q9UBQ6	NM_001033025	Hs.357637	bone| bone marrow| brain| embryonic tissue| esophagus| eye| heart| intestine| kidney| liver| lung| lymph node| mammary gland| mouth| muscle| ovary| pancreas| parathyroid| placenta| prostate| skin| spleen| stomach| testis| thymus| trachea| umbilical cord| uterus| vascular| breast (mammary gland) tumor| chondrosarcoma| colorectal tumor| esophageal tumor| gastrointestinal tumor| germ cell tumor| gli…	NM_001033025	GO:0006024	glycosaminoglycan biosynthetic process	inferred from electronic annotation	NM_001033025	GO:0005783	endoplasmic reticulum	inferred from direct assay	NM_001033025	GO:0001888	glucuronyl-galactosyl-proteoglycan 4-alpha-N-acetylglucosaminyltransferase activity	inferred from direct assay	NM_001439	MetaCyc	PWY-6558	ENST00000370113	Pfam	IPR015338	Exostosin , C-terminal	4.50099
TC0100015192.hg.1	PSRC1	1.85861	2.74179	-1.84444	down	PSRC1	proline/serine-rich coiled-coil 1	coding	chr1	-	NM_001005290	109279554	109283186	10	1p13.3	84722	NM_001005290	RefSeq	Homo sapiens proline/serine-rich coiled-coil 1 (PSRC1), transcript variant 2, mRNA.	chr1	100	100	0	NA	NM_001005290	Q6PGN9	NM_001005290	Hs.405925	adrenal gland| blood| bone| bone marrow| brain| cervix| connective tissue| embryonic tissue| esophagus| eye| intestine| kidney| liver| lung| lymph| lymph node| mammary gland| muscle| ovary| pancreas| placenta| prostate| skin| stomach| testis| thymus| tonsil| uterus| vascular|adrenal tumor| breast (mammary gland) tumor| cervical tumor| chondrosarcoma| colorectal tumor| esophageal tumor| gastrointe…	NA	NA	NA	NA	NM_001005290	GO:0000922	spindle pole	inferred from direct assay	NM_001005290	GO:0005515	protein binding	inferred from physical interaction	NA	NA	NA	NA	NA	NA	NA	1.85861
TC0100015200.hg.1	AMIGO1	3.30225	4.05585	-1.686	down	AMIGO1	adhesion molecule with Ig-like domain 1	coding	chr1	-	NM_020703	109504175	109509738	10	1p13.3	57463	NM_020703	RefSeq	Homo sapiens adhesion molecule with Ig-like domain 1 (AMIGO1), mRNA.	chr1	100	100	0	NA	NM_020703	Q86WK6	NM_020703	Hs.726479	bone| brain| eye| kidney| ovary| prostate| testis| thymus| thyroid| trachea| head and neck tumor| leukemia| normal| adult	NM_020703	GO:0007156	homophilic cell adhesion via plasma membrane adhesion molecules	inferred from sequence or structural similarity	NM_020703	GO:0008076	voltage-gated potassium channel complex	inferred from sequence or structural similarity	NM_020703	GO:0015459	potassium channel regulator activity	inferred from sequence or structural similarity	NA	NA	NA	ENST00000369862	Pfam	IPR001611	Leucine-rich repeat	3.30225
TC0100015244.hg.1	KCNA2	2.54395	3.35735	-1.75734	down	KCNA2	potassium channel, voltage gated shaker related subfamily A, member 2	coding	chr1	-	NM_001204269	110593580	110631474	10	1p13	3737	NM_001204269	RefSeq	Homo sapiens potassium channel, voltage gated shaker related subfamily A, member 2 (KCNA2), transcript variant 2, mRNA.	chr1	100	100	0	NA	NM_001204269	P16389	NM_001204269	Hs.248139	eye| normal	NM_001204269	GO:0006813	potassium ion transport	traceable author statement	NA	NA	NA	NA	NM_001204269	GO:0005249	voltage-gated potassium channel activity	inferred from mutant phenotype	NA	NA	NA	ENST00000316361	Pfam	IPR003131	Potassium channel tetramerisation-type BTB domain	2.54395
TC0100015330.hg.1	PHTF1	3.07153	2.4057	1.58648	up	PHTF1	putative homeodomain transcription factor 1	coding	chr1	-	NM_006608	113696831	113759489	10	1p13	10745	NM_006608	RefSeq	Homo sapiens putative homeodomain transcription factor 1 (PHTF1), mRNA.	chr1	100	100	0	NA	NM_006608	Q9UMS5	NM_006608	Hs.655824	ascites| blood| bone| brain| cervix| embryonic tissue| eye| heart| intestine| kidney| larynx| liver| lung| lymph node| mammary gland| muscle| nerve| ovary| pancreas| placenta| prostate| salivary gland| skin| spleen| testis| thymus| thyroid| trachea| uterus| vascular| breast (mammary gland) tumor| cervical tumor| chondrosarcoma| gastrointestinal tumor| germ cell tumor| head and neck tumor| kidney …	NM_006608	GO:0006351	transcription, DNA-templated	inferred from electronic annotation	NM_006608	GO:0005634	nucleus	inferred from direct assay	NM_006608	GO:0003677	DNA binding	inferred from electronic annotation	NA	NA	NA	ENST00000357783	Pfam	IPR021980	Transcription factor homeodomain, male germ-cell	3.07153
TC0100015332.hg.1	RSBN1	3.29493	3.98882	-1.61764	down	RSBN1	round spermatid basic protein 1	coding	chr1	-	NM_018364	113761832	113812476	10	1p13.2	54665	NM_018364	RefSeq	Homo sapiens round spermatid basic protein 1 (RSBN1), transcript variant 1, mRNA.	chr1	100	100	0	NA	NM_018364	Q5VWQ0	NM_018364	Hs.486285	adipose tissue| ascites| bladder| blood| bone| bone marrow| brain| cervix| connective tissue| ear| embryonic tissue| esophagus| eye| intestine| kidney| liver| lung| lymph| lymph node| mammary gland| mouth| muscle| ovary| pancreas| parathyroid| pituitary gland| placenta| prostate| skin| spleen| stomach| testis| thymus| thyroid| trachea| uterus| vascular| bladder carcinoma| cervical tumor| chondros…	NA	NA	NA	NA	NM_018364	GO:0005634	nucleus	inferred from electronic annotation	ENST00000261441	GO:0005515	protein binding	inferred from electronic annotation	NA	NA	NA	NA	NA	NA	NA	3.29493
TC0100015368.hg.1	NGF	2.70229	3.63904	-1.91421	down	NGF	nerve growth factor (beta polypeptide)	coding	chr1	-	NM_002506	115285916	115338236	10	1p13.1	4803	NM_002506	RefSeq	Homo sapiens nerve growth factor (beta polypeptide) (NGF), mRNA.	chr1	100	100	0	NA	NM_002506	P01138	NM_002506	Hs.2561	eye| intestine| lung| muscle| skin| spleen| germ cell tumor| normal| ovarian tumor| retinoblastoma| fetus	NM_002506	GO:0000186	activation of MAPKK activity	traceable author statement	NM_002506	GO:0005576	extracellular region	traceable author statement	NM_002506	GO:0005057	receptor signaling protein activity	inferred from electronic annotation	NM_002506	GenMAPP	Apoptosis_KEGG	ENST00000369512	Pfam	IPR002072	Nerve growth factor-related	2.70229
TC0100015509.hg.1	FAM72B	1.70991	3.41695	-3.2649	down	FAM72B	family with sequence similarity 72, member B	coding	chr1	-	NM_001100910	121167646	121185539	10	1p11.2	653820	NM_001100910	RefSeq	Homo sapiens family with sequence similarity 72, member B (FAM72B), mRNA.	chr1	100	100	0	NA	NM_001100910	Q86X60	NM_001100910	Hs.339665	adrenal gland| ascites| blood| bone| brain| connective tissue| embryonic tissue| intestine| kidney| larynx| lung| lymph| lymph node| mammary gland| pharynx| placenta| prostate| skin| spleen| testis| uterus| vascular|adrenal tumor| breast (mammary gland) tumor| chondrosarcoma| gastrointestinal tumor| germ cell tumor| glioma| head and neck tumor| kidney tumor| lung tumor| lymphoma| normal| primitiv…	NA	NA	NA	NA	NM_001100910	GO:0005737	cytoplasm	inferred from direct assay	NA	NA	NA	NA	NA	NA	NA	ENST00000355228	Pfam	IPR026768	Protein FAM72	1.70991
TC0100015550.hg.1	FAM72C	3.04248	4.35325	-2.48075	down	FAM72C	family with sequence similarity 72, member C	coding	chr1	-	NM_001287385	143944179	143972006	10	1q21.1	554282	NM_001287385	RefSeq	Homo sapiens family with sequence similarity 72, member C (FAM72C), mRNA.	chr1	100	100	0	NA	NM_001287385	H0Y354	NM_001287385	Hs.568238	embryonic tissue| lung| skin| spleen| testis| germ cell tumor| lung tumor| normal| skin tumor| fetus| adult	NA	NA	NA	NA	NM_001287385	GO:0005737	cytoplasm	inferred from direct assay	NA	NA	NA	NA	NA	NA	NA	ENST00000369175	Pfam	IPR026768	Protein FAM72	3.04248
TC0100015680.hg.1	NBPF9	2.16577	2.92071	-1.68756	down	NBPF9	neuroblastoma breakpoint family, member 9	coding	chr1	-	NM_001037675	149054027	149103561	10	1q21.1	400818	NM_001037675	RefSeq	Homo sapiens neuroblastoma breakpoint family, member 9 (NBPF9), transcript variant 2, mRNA.	chr1	100	100	0	NA	NM_001037675	Q3BBV0	NM_001037675	Hs.714127	adipose tissue| ascites| bladder| blood| bone| bone marrow| brain| cervix| connective tissue| ear| embryonic tissue| esophagus| eye| heart| intestine| kidney| larynx| liver| lung| lymph| lymph node| mammary gland| mouth| muscle| nerve| ovary| pancreas| pharynx| pituitary gland| placenta| prostate| skin| spleen| stomach| testis| thymus| thyroid| trachea| uterus| vascular| bladder carcinoma| breast…	NA	NA	NA	NA	NM_001037675	GO:0005737	cytoplasm	inferred from electronic annotation	NM_001037675	GO:0044822	poly(A) RNA binding	inferred from direct assay	NA	NA	NA	OTTHUMT00000038846	Pfam	IPR010630	Neuroblastoma breakpoint family (NBPF) domain	2.16577
TC0100015725.hg.1	ANP32E	3.60662	2.97772	1.54638	up	ANP32E	acidic nuclear phosphoprotein 32 family member E	coding	chr1	-	NM_001136478	150218417	150236156	10	1q21.2	81611	NM_001136478	RefSeq	Homo sapiens acidic (leucine-rich) nuclear phosphoprotein 32 family, member E (ANP32E), transcript variant 2, mRNA.	chr1	100	100	0	NA	NM_001136478	Q9BTT0	NM_001136478	Hs.656466	adrenal gland| ascites| bladder| blood| bone| bone marrow| brain| cervix| connective tissue| ear| embryonic tissue| esophagus| eye| heart| intestine| kidney| larynx| liver| lung| lymph| lymph node| mammary gland| mouth| muscle| ovary| pancreas| parathyroid| pharynx| placenta| prostate| salivary gland| skin| spleen| stomach| testis| thymus| thyroid| trachea| uterus| vascular|adrenal tumor| bladder…	NM_001136478	GO:0043086	negative regulation of catalytic activity	inferred from electronic annotation	NM_001136478	GO:0000812	Swr1 complex	inferred from direct assay	NM_001136478	GO:0019212	phosphatase inhibitor activity	inferred from sequence or structural similarity	NA	NA	NA	ENST00000369114	Pfam	IPR025875	Leucine rich repeat 4	3.60662
TC0100015754.hg.1	CTSK	5.00938	4.23898	1.70574	up	CTSK	cathepsin K	coding	chr1	-	NM_000396	150796208	150808441	10	1q21	1513	NM_000396	RefSeq	Homo sapiens cathepsin K (CTSK), mRNA.	chr1	100	100	0	NA	NM_000396	P43235	NM_000396	Hs.632466	adipose tissue| adrenal gland| blood| bone| brain| cervix| connective tissue| ear| embryonic tissue| esophagus| eye| heart| intestine| kidney| liver| lung| lymph node| mammary gland| mouth| muscle| nerve| ovary| pancreas| pharynx| placenta| prostate| skin| stomach| testis| thymus| thyroid| umbilical cord| uterus| vascular|adrenal tumor| bladder carcinoma| breast (mammary gland) tumor| cervical tu…	NM_000396	GO:0001957	intramembranous ossification	inferred from electronic annotation	NM_000396	GO:0005576	extracellular region	traceable author statement	NM_000396	GO:0001968	fibronectin binding	inferred from physical interaction	NA	NA	NA	ENST00000271651	Pfam	IPR000668	Peptidase C1A, papain C-terminal	5.00938
TC0100015810.hg.1	MRPL9	6.82223	7.70419	-1.84287	down	MRPL9	mitochondrial ribosomal protein L9	coding	chr1	-	NM_001300733	151759643	151769501	10	1q21	65005	NM_001300733	RefSeq	Homo sapiens mitochondrial ribosomal protein L9 (MRPL9), transcript variant 2, mRNA.	chr1	100	100	0	NA	NM_001300733	Q9BYD2	NM_001300733	Hs.288936	ascites| bladder| blood| bone| bone marrow| brain| cervix| connective tissue| ear| embryonic tissue| esophagus| eye| heart| intestine| kidney| larynx| liver| lung| lymph| lymph node| mammary gland| muscle| ovary| pancreas| parathyroid| pharynx| placenta| prostate| skin| spleen| stomach| testis| thymus| thyroid| tonsil| umbilical cord| uterus| vascular| bladder carcinoma| breast (mammary gland) tu…	NM_001300733	GO:0006412	translation	not recorded	NM_001300733	GO:0005739	mitochondrion	inferred from direct assay	NM_001300733	GO:0003735	structural constituent of ribosome	non-traceable author statement	NA	NA	NA	ENST00000368829	Pfam	IPR020070	Ribosomal protein L9, N-terminal	6.82223
TC0100015875.hg.1	ILF2	9.36886	10.0342	-1.58594	down	ILF2	interleukin enhancer binding factor 2	coding	chr1	-	NM_001267809	153661788	153671048	10	1q21.3	3608	NM_001267809	RefSeq	Homo sapiens interleukin enhancer binding factor 2 (ILF2), transcript variant 2, mRNA.	chr1	100	100	0	NA	NM_001267809	Q12905	NM_001267809	Hs.75117	adipose tissue| adrenal gland| ascites| bladder| blood| bone| bone marrow| brain| cervix| connective tissue| ear| embryonic tissue| esophagus| eye| heart| intestine| kidney| larynx| liver| lung| lymph| lymph node| mammary gland| mouth| muscle| nerve| ovary| pancreas| parathyroid| pharynx| pituitary gland| placenta| prostate| salivary gland| skin| spleen| stomach| testis| thymus| thyroid| tonsil| …	NM_001267809	GO:0006351	transcription, DNA-templated	inferred from direct assay	NM_001267809	GO:0005634	nucleus	inferred from direct assay	NM_001267809	GO:0003677	DNA binding	inferred from direct assay	NA	NA	NA	ENST00000361891	Pfam	IPR006561	DZF domain	9.36886
TC0100015894.hg.1	JTB	8.6845	8.09429	1.50546	up	JTB	jumping translocation breakpoint	coding	chr1	-	NM_006694	153974269	153977975	10	1q21	10899	NM_006694	RefSeq	Homo sapiens jumping translocation breakpoint (JTB), mRNA.	chr1	100	100	0	NA	NM_006694	O76095	NM_006694	Hs.6396	ascites| bladder| blood| bone| bone marrow| brain| cervix| connective tissue| ear| embryonic tissue| eye| heart| intestine| kidney| larynx| liver| lung| lymph| lymph node| mammary gland| mouth| muscle| nerve| ovary| pancreas| parathyroid| pituitary gland| placenta| prostate| salivary gland| skin| spleen| stomach| testis| thyroid| tonsil| umbilical cord| uterus| vascular| bladder carcinoma| breast…	NM_006694	GO:0000910	cytokinesis	inferred from mutant phenotype	NM_006694	GO:0005737	cytoplasm	inferred from direct assay	NM_006694	GO:0019901	protein kinase binding	inferred from direct assay	NA	NA	NA	ENST00000271843	Pfam	IPR008657	Jumping translocation breakpoint	8.6845
TC0100015899.hg.1	TPM3	10.6031	11.4732	-1.82778	down	TPM3	tropomyosin 3	coding	chr1	-	NM_001043351	154155304	154194648	10	1q21.2	7170	NM_001043351	RefSeq	Homo sapiens tropomyosin 3 (TPM3), transcript variant Tpm3.2, mRNA.	chr1	100	100	0	NA	NM_001043351	P06753	NA	NA	NA	NM_001043351	GO:0006928	movement of cell or subcellular component	traceable author statement	NA	NA	NA	NA	NM_001043351	GO:0003779	actin binding	inferred from electronic annotation	NA	NA	NA	ENST00000271850	Pfam	IPR000533	Tropomyosin	10.6031
TC0100015918.hg.1	UBE2Q1	4.46558	5.52281	-2.08094	down	UBE2Q1	ubiquitin-conjugating enzyme E2Q family member 1	coding	chr1	-	NM_017582	154548575	154559028	10	1q21.3	55585	NM_017582	RefSeq	Homo sapiens ubiquitin-conjugating enzyme E2Q family member 1 (UBE2Q1), mRNA.	chr1	100	100	0	NA	NM_017582	Q7Z7E8	NM_017582	Hs.607928	adrenal gland| ascites| bladder| blood| bone| bone marrow| brain| cervix| connective tissue| ear| embryonic tissue| eye| heart| intestine| kidney| liver| lung| lymph| lymph node| mammary gland| mouth| muscle| nerve| ovary| pancreas| pharynx| pituitary gland| placenta| prostate| skin| spleen| stomach| testis| thyroid| tonsil| uterus| vascular| bladder carcinoma| breast (mammary gland) tumor| cervi…	NM_017582	GO:0001967	suckling behavior	inferred from electronic annotation	NM_017582	GO:0005634	nucleus	inferred from electronic annotation	NM_017582	GO:0005515	protein binding	inferred from physical interaction	NA	NA	NA	ENST00000292211	Pfam	IPR000608	Ubiquitin-conjugating enzyme E2	4.46558
TC0100015985.hg.1	MEX3A	2.83681	3.48801	-1.57047	down	MEX3A	mex-3 RNA binding family member A	coding	chr1	-	NM_001093725	156072013	156081998	10	1q22	92312	NM_001093725	RefSeq	Homo sapiens mex-3 RNA binding family member A (MEX3A), mRNA.	chr1	100	100	0	NA	NM_001093725	A1L020	NM_001093725	Hs.591496	brain| embryonic tissue| eye| heart| intestine| kidney| liver| lung| mammary gland| mouth| ovary| placenta| prostate| skin| testis| thymus| uterus| breast (mammary gland) tumor| colorectal tumor| germ cell tumor| glioma| head and neck tumor| kidney tumor| liver tumor| lung tumor| normal| ovarian tumor| primitive neuroectodermal tumor of the CNS| prostate cancer| retinoblastoma| skin tumor| soft t…	NA	NA	NA	NA	NM_001093725	GO:0000932	cytoplasmic mRNA processing body	inferred from electronic annotation	NM_001093725	GO:0008270	zinc ion binding	inferred from electronic annotation	NA	NA	NA	ENST00000532414	Pfam	IPR004088	K Homology domain, type 1	2.83681
TC0100015994.hg.1	CCT3	8.9628	9.63616	-1.59479	down	CCT3	chaperonin containing TCP1, subunit 3 (gamma)	coding	chr1	-	NM_001008800	156308961	156367873	10	1q23	7203	NM_001008800	RefSeq	Homo sapiens chaperonin containing TCP1, subunit 3 (gamma) (CCT3), transcript variant 3, mRNA.	chr1	100	100	0	NA	NM_001008800	P49368	NA	NA	NA	NM_001008800	GO:0006457	protein folding	traceable author statement	NA	NA	NA	NA	NM_001008800	GO:0005515	protein binding	inferred from physical interaction	NA	NA	NA	ENST00000295688	Pfam	IPR002423	Chaperonin Cpn60/TCP-1 family	8.9628
TC0100016003.hg.1	IQGAP3	3.83303	4.51673	-1.60625	down	IQGAP3	IQ motif containing GTPase activating protein 3	coding	chr1	-	NM_178229	156525405	156572604	10	1q21.3	128239	NM_178229	RefSeq	Homo sapiens IQ motif containing GTPase activating protein 3 (IQGAP3), mRNA.	chr1	100	100	0	NA	NM_178229	Q86VI3	NM_178229	Hs.591495	adrenal gland| ascites| blood| bone| bone marrow| brain| connective tissue| embryonic tissue| intestine| kidney| liver| lung| lymph node| mammary gland| mouth| ovary| prostate| skin| stomach| testis| thyroid| uterus|adrenal tumor| breast (mammary gland) tumor| chondrosarcoma| colorectal tumor| gastrointestinal tumor| germ cell tumor| glioma| head and neck tumor| kidney tumor| leukemia| liver tumo…	NM_178229	GO:0000082	G1/S transition of mitotic cell cycle	inferred from electronic annotation	NM_178229	GO:0005829	cytosol	traceable author statement	NM_178229	GO:0005096	GTPase activator activity	inferred from electronic annotation	NA	NA	NA	ENST00000361170	Pfam	IPR000048	IQ motif, EF-hand binding site	3.83303
TC0100016086.hg.1	AIM2	3.27022	2.53241	1.66764	up	AIM2	absent in melanoma 2	coding	chr1	-	NM_004833	159062484	159147096	10	1q22	9447	NM_004833	RefSeq	Homo sapiens absent in melanoma 2 (AIM2), mRNA.	chr1	100	100	0	NA	NM_004833	O14862	NM_004833	Hs.733411	adrenal gland| blood| bone| brain| cervix| connective tissue| eye| intestine| lung| lymph node| mouth| pharynx| pituitary gland| spleen|adrenal tumor| bladder carcinoma| cervical tumor| chondrosarcoma| glioma| head and neck tumor| lymphoma| non-neoplasia| normal| soft tissue/muscle tissue tumor| adult	NM_004833	GO:0002218	activation of innate immune response	inferred from direct assay	NM_004833	GO:0005634	nucleus	inferred from electronic annotation	NM_004833	GO:0003690	double-stranded DNA binding	inferred from direct assay	NA	NA	NA	ENST00000368129	Pfam	IPR004021	HIN-200/IF120x	3.27022
TC0100016129.hg.1	COPA	6.27484	7.03905	-1.69844	down	COPA	coatomer protein complex subunit alpha	coding	chr1	-	NM_001098398	160288587	160343564	10	1q23.2	1314	NM_001098398	RefSeq	Homo sapiens coatomer protein complex, subunit alpha (COPA), transcript variant 1, mRNA.	chr1	100	100	0	NA	NM_001098398	P53621	NM_001098398	Hs.162121	adrenal gland| ascites| bladder| blood| bone| bone marrow| brain| cervix| connective tissue| ear| embryonic tissue| esophagus| eye| heart| intestine| kidney| larynx| liver| lung| lymph| lymph node| mammary gland| mouth| muscle| nerve| ovary| pancreas| parathyroid| pharynx| pituitary gland| placenta| prostate| salivary gland| skin| spleen| stomach| testis| thymus| thyroid| tonsil| trachea| umbilic…	NM_001098398	GO:0006886	intracellular protein transport	not recorded	NM_001098398	GO:0005615	extracellular space	inferred from direct assay	NM_001098398	GO:0005179	hormone activity	inferred from electronic annotation	NA	NA	NA	ENST00000241704	Pfam	IPR001680	WD40 repeat	6.27484
TC0100016163.hg.1	ADAMTS4	2.93233	4.07661	-2.21035	down	ADAMTS4	ADAM metallopeptidase with thrombospondin type 1 motif 4	coding	chr1	-	NM_005099	161184308	161199056	10	1q21-q23	9507	NM_005099	RefSeq	Homo sapiens ADAM metallopeptidase with thrombospondin type 1 motif, 4 (ADAMTS4), mRNA.	chr1	100	100	0	NA	NM_005099	O75173	NM_005099	Hs.211604	adipose tissue| brain| embryonic tissue| larynx| lung| mammary gland| muscle| pancreas| placenta| stomach| testis| trachea| uterus| breast (mammary gland) tumor| gastrointestinal tumor| head and neck tumor| normal| pancreatic tumor| blastocyst| juvenile| adult	NM_005099	GO:0001501	skeletal system development	traceable author statement	NM_005099	GO:0005576	extracellular region	traceable author statement	NM_005099	GO:0002020	protease binding	inferred from physical interaction	NA	NA	NA	ENST00000367995	Pfam	IPR002870	Peptidase M12B, propeptide	2.93233
TC0100016214.hg.1	CCDC190	4.16783	5.59774	-2.69429	down	CCDC190	coiled-coil domain containing 190	coding	chr1	-	NM_178550	162824458	162868815	10	1q23.3	339512	NM_178550	RefSeq	Homo sapiens coiled-coil domain containing 190 (CCDC190), mRNA.	chr1	100	100	0	NA	NM_178550	Q86UF4	NM_178550	Hs.407631	brain| kidney| mouth| placenta| trachea| head and neck tumor| normal| adult	NA	NA	NA	NA	NA	NA	NA	NA	NA	NA	NA	NA	NA	NA	NA	NA	NA	NA	NA	4.16783
TC0100016260.hg.1	ALDH9A1	4.6689	5.48014	-1.75473	down	ALDH9A1	aldehyde dehydrogenase 9 family, member A1	coding	chr1	-	NM_000696	165662212	165698863	10	1q23.1	223	NM_000696	RefSeq	Homo sapiens aldehyde dehydrogenase 9 family, member A1 (ALDH9A1), mRNA.	chr1	100	100	0	NA	NM_000696	P49189	NM_000696	Hs.2533	adipose tissue| adrenal gland| ascites| bladder| blood| bone| bone marrow| brain| cervix| connective tissue| ear| embryonic tissue| esophagus| eye| heart| intestine| kidney| liver| lung| lymph| lymph node| mammary gland| mouth| muscle| nerve| ovary| pancreas| parathyroid| pharynx| pituitary gland| placenta| prostate| salivary gland| skin| spleen| stomach| testis| thymus| thyroid| trachea| umbilic…	NM_000696	GO:0006081	cellular aldehyde metabolic process	inferred from direct assay	NM_000696	GO:0005737	cytoplasm	traceable author statement	NM_000696	GO:0004028	3-chloroallyl aldehyde dehydrogenase activity	traceable author statement	NM_000696	HumanCyc	NPGLUCAT-PWY	ENST00000354775	Pfam	IPR015590	Aldehyde dehydrogenase domain	4.6689
TC0100016321.hg.1	GCSH	3.86187	4.5083	-1.56529	down	GCSH	glycine cleavage system protein H (aminomethyl carrier)	coding	chr1	-	BC000790	168055358	168056481	10	16q23.2	2653	BC000790	GenBank	Homo sapiens glycine cleavage system protein H (aminomethyl carrier), mRNA (cDNA clone MGC:5190 IMAGE:3451361), complete cds.	chr1	100	100	0	NA	BC000790	P23434	BC000790	Hs.546256	bone| bone marrow| brain| cervix| embryonic tissue| eye| intestine| kidney| liver| lung| lymph| mammary gland| mouth| muscle| pancreas| pharynx| placenta| prostate| salivary gland| skin| stomach| testis| umbilical cord| uterus| breast (mammary gland) tumor| cervical tumor| chondrosarcoma| colorectal tumor| gastrointestinal tumor| germ cell tumor| glioma| head and neck tumor| leukemia| liver tumor…	BC000790	GO:0006546	glycine catabolic process	traceable author statement	BC000790	GO:0005739	mitochondrion	traceable author statement	BC000790	GO:0004047	aminomethyltransferase activity	traceable author statement	NA	NA	NA	NA	NA	NA	NA	3.86187
TC0100016447.hg.1	RC3H1	4.23193	4.86124	-1.54683	down	RC3H1	ring finger and CCCH-type domains 1	coding	chr1	-	NM_001300850	173931084	174022297	10	1q25.1	149041	NM_001300850	RefSeq	Homo sapiens ring finger and CCCH-type domains 1 (RC3H1), transcript variant 1, mRNA.	chr1	100	100	0	NA	NM_001300850	Q5TC82	NM_001300850	Hs.30258	adrenal gland| blood| bone marrow| brain| embryonic tissue| eye| intestine| kidney| larynx| liver| lung| lymph node| mammary gland| mouth| muscle| ovary| pancreas| placenta| prostate| skin| spleen| stomach| testis| thymus| thyroid| trachea| uterus| vascular|adrenal tumor| breast (mammary gland) tumor| colorectal tumor| gastrointestinal tumor| germ cell tumor| head and neck tumor| leukemia| liver …	NA	NA	NA	NA	NM_001300850	GO:0000932	cytoplasmic mRNA processing body	inferred from sequence or structural similarity	NM_001300850	GO:0003730	mRNA 3'-UTR binding	inferred from sequence or structural similarity	NA	NA	NA	ENST00000258349	Pfam	IPR000571	Zinc finger, CCCH-type	4.23193
TC0100016476.hg.1	KIAA0040	3.93307	4.76146	-1.7757	down	KIAA0040	KIAA0040	coding	chr1	-	NM_001162893	175156987	175193093	10	1q25.1	9674	NM_001162893	RefSeq	Homo sapiens KIAA0040 (KIAA0040), transcript variant 1, mRNA.	chr1	100	100	0	NA	NM_001162893	Q15053	NM_001162893	Hs.518138	bladder| blood| bone marrow| brain| connective tissue| embryonic tissue| esophagus| eye| heart| intestine| kidney| larynx| liver| lung| lymph node| mammary gland| mouth| muscle| nerve| ovary| pancreas| pharynx| placenta| prostate| skin| spleen| testis| thymus| tonsil| trachea| umbilical cord| uterus| vascular| breast (mammary gland) tumor| chondrosarcoma| colorectal tumor| esophageal tumor| germ …	NA	NA	NA	NA	NM_001162893	GO:0016020	membrane	inferred from electronic annotation	NM_001162893	GO:0005515	protein binding	inferred from physical interaction	NA	NA	NA	NA	NA	NA	NA	3.93307
TC0100016567.hg.1	TOR1AIP2	3.45626	4.08991	-1.55148	down	TOR1AIP2	torsin A interacting protein 2	coding	chr1	-	NM_001199260	179839967	179877806	10	1q25.2	163590	NM_001199260	RefSeq	Homo sapiens torsin A interacting protein 2 (TOR1AIP2), transcript variant 3, mRNA.	chr1	100	100	0	NA	NM_001199260	Q9H496	NM_001199260	Hs.571797	adrenal gland| bone| brain| connective tissue| embryonic tissue| eye| intestine| kidney| larynx| liver| lung| lymph node| mammary gland| mouth| muscle| ovary| pancreas| placenta| prostate| skin| stomach| testis| thymus| thyroid| trachea| uterus| vascular|adrenal tumor| bladder carcinoma| breast (mammary gland) tumor| chondrosarcoma| colorectal tumor| gastrointestinal tumor| germ cell tumor| gliom…	NM_001199260	GO:0007029	endoplasmic reticulum organization	inferred from mutant phenotype	NM_001199260	GO:0005783	endoplasmic reticulum	inferred from direct assay	NM_001199260	GO:0001671	ATPase activator activity	inferred from direct assay	NA	NA	NA	ENST00000367612	Pfam	IPR008662	Lamina-associated polypeptide 1C	3.45626
TC0100016656.hg.1	NCF2	1.62273	2.48925	-1.82326	down	NCF2	neutrophil cytosolic factor 2	coding	chr1	-	NM_000433	183555562	183590921	10	1q25	4688	NM_000433	RefSeq	Homo sapiens neutrophil cytosolic factor 2 (NCF2), transcript variant 1, mRNA.	chr1	100	100	0	NA	NM_000433	P19878	NM_000433	Hs.587558	blood| bone| bone marrow| brain| cervix| connective tissue| esophagus| eye| intestine| kidney| liver| lung| lymph| lymph node| mammary gland| ovary| pancreas| pharynx| placenta| skin| spleen| testis| thymus| thyroid| trachea| uterus| vascular| breast (mammary gland) tumor| chondrosarcoma| colorectal tumor| esophageal tumor| germ cell tumor| glioma| kidney tumor| leukemia| liver tumor| lung tumor|…	NA	NA	NA	NA	NM_000433	GO:0001669	acrosomal vesicle	inferred from electronic annotation	NM_000433	GO:0005515	protein binding	inferred from physical interaction	NA	NA	NA	ENST00000367535	Pfam	IPR000270	PB1 domain	1.62273
TC0100016676.hg.1	EDEM3	4.04778	5.03352	-1.98033	down	EDEM3	ER degradation enhancer, mannosidase alpha-like 3	coding	chr1	-	NM_025191	184690231	184754913	10	1q25	80267	NM_025191	RefSeq	Homo sapiens ER degradation enhancer, mannosidase alpha-like 3 (EDEM3), mRNA.	chr1	100	100	0	NA	NM_025191	Q9BZQ6	NM_025191	Hs.523811	ascites| bone| brain| cervix| connective tissue| ear| embryonic tissue| esophagus| eye| heart| intestine| kidney| larynx| liver| lung| lymph| lymph node| mammary gland| mouth| muscle| ovary| pancreas| placenta| prostate| skin| stomach| testis| thymus| thyroid| trachea| uterus| vascular| bladder carcinoma| breast (mammary gland) tumor| cervical tumor| chondrosarcoma| colorectal tumor| esophageal t…	NM_025191	GO:0006457	protein folding	traceable author statement	NM_025191	GO:0005783	endoplasmic reticulum	not recorded	NM_025191	GO:0004569	glycoprotein endo-alpha-1,2-mannosidase activity	inferred from electronic annotation	NA	NA	NA	ENST00000318130	Pfam	IPR001382	Glycoside hydrolase, family 47	4.04778
TC0100016685.hg.1	TRMT1L	3.52748	4.3566	-1.7766	down	TRMT1L	tRNA methyltransferase 1 like	coding	chr1	-	NM_001202423	185118086	185157098	10	1q25.2	81627	NM_001202423	RefSeq	Homo sapiens tRNA methyltransferase 1-like (TRMT1L), transcript variant 2, mRNA.	chr1	100	100	0	NA	NM_001202423	Q7Z2T5	NM_001202423	Hs.107149	adipose tissue| adrenal gland| bladder| blood| bone| bone marrow| brain| connective tissue| embryonic tissue| eye| intestine| kidney| liver| lung| lymph node| mammary gland| mouth| muscle| ovary| parathyroid| placenta| prostate| skin| spleen| stomach| testis| thymus| thyroid| trachea| uterus| vascular|adrenal tumor| bladder carcinoma| breast (mammary gland) tumor| chondrosarcoma| colorectal tumor…	NM_001202423	GO:0002940	tRNA N2-guanine methylation	not recorded	NM_001202423	GO:0005634	nucleus	not recorded	NM_001202423	GO:0000049	tRNA binding	inferred from electronic annotation	NA	NA	NA	ENST00000367506	Pfam	IPR002905	tRNA methyltransferase, Trm1	3.52748
TC0100016694.hg.1	IVNS1ABP	2.93607	4.10116	-2.24247	down	IVNS1ABP	influenza virus NS1A binding protein	coding	chr1	-	NM_006469	185296388	185317329	10	1q25.1-q31.1	10625	NM_006469	RefSeq	Homo sapiens influenza virus NS1A binding protein (IVNS1ABP), mRNA.	chr1	100	100	0	NA	NM_006469	Q9Y6Y0	NM_006469	Hs.497183	adipose tissue| adrenal gland| ascites| bladder| blood| bone| bone marrow| brain| cervix| connective tissue| ear| embryonic tissue| esophagus| eye| heart| intestine| kidney| larynx| liver| lung| lymph node| mammary gland| mouth| muscle| nerve| ovary| pancreas| parathyroid| pharynx| placenta| prostate| skin| spleen| stomach| testis| thymus| thyroid| tonsil| trachea| uterus| vascular| bladder carci…	NM_006469	GO:0006383	transcription from RNA polymerase III promoter	traceable author statement	NM_006469	GO:0005654	nucleoplasm	inferred from electronic annotation	ENST00000367497	GO:0005515	protein binding	inferred from electronic annotation	NA	NA	NA	ENST00000367497	Pfam	IPR000210	BTB/POZ domain	2.93607
TC0100016786.hg.1	UCHL5	6.17824	7.05008	-1.82999	down	UCHL5	ubiquitin C-terminal hydrolase L5	coding	chr1	-	NM_001199261	193012250	193060107	10	1q32	51377	NM_001199261	RefSeq	Homo sapiens ubiquitin carboxyl-terminal hydrolase L5 (UCHL5), transcript variant 2, mRNA.	chr1	100	100	0	NA	NM_001199261	Q9Y5K5	NM_001199261	Hs.145469	adrenal gland| ascites| bladder| blood| bone| bone marrow| brain| cervix| connective tissue| embryonic tissue| esophagus| eye| heart| intestine| kidney| liver| lung| lymph| lymph node| mammary gland| mouth| muscle| ovary| pancreas| pharynx| placenta| prostate| salivary gland| skin| spleen| stomach| testis| uterus| vascular| bladder carcinoma| breast (mammary gland) tumor| cervical tumor| chondros…	NA	NA	NA	NA	NM_001199261	GO:0000502	proteasome complex	inferred from electronic annotation	NA	NA	NA	NA	NA	NA	NA	ENST00000367448	Pfam	IPR001578	Peptidase C12, ubiquitin carboxyl-terminal hydrolase	6.17824
TC0100016930.hg.1	LMOD1	1.71216	3.10175	-2.62005	down	LMOD1	leiomodin 1 (smooth muscle)	coding	chr1	-	NM_012134	201896452	201946588	10	1q32	25802	NM_012134	RefSeq	Homo sapiens leiomodin 1 (smooth muscle) (LMOD1), mRNA.	chr1	100	100	0	NA	NM_012134	P29536	NM_012134	Hs.519075	adrenal gland| blood| bone| brain| cervix| connective tissue| embryonic tissue| eye| heart| intestine| kidney| lung| mammary gland| mouth| muscle| nerve| ovary| pancreas| parathyroid| pharynx| placenta| prostate| skin| stomach| testis| thyroid| trachea| umbilical cord| uterus| vascular| breast (mammary gland) tumor| cervical tumor| chondrosarcoma| colorectal tumor| gastrointestinal tumor| germ ce…	NM_012134	GO:0006936	muscle contraction	not recorded	NM_012134	GO:0005737	cytoplasm	inferred from direct assay	NM_012134	GO:0003779	actin binding	inferred from electronic annotation	NA	NA	NA	ENST00000367288	Pfam	IPR003124	WH2 domain	1.71216
TC0100016960.hg.1	SYT2	2.71175	4.00337	-2.44803	down	SYT2	synaptotagmin II	coding	chr1	-	NM_001136504	202590596	202710423	10	1q32.1	127833	NM_001136504	RefSeq	Homo sapiens synaptotagmin II (SYT2), transcript variant 2, mRNA.	chr1	100	100	0	NA	NM_001136504	Q8N9I0	NM_001136504	Hs.25422	adrenal gland| blood| brain| cervix| embryonic tissue| eye| kidney| larynx| testis|adrenal tumor| cervical tumor| germ cell tumor| glioma| head and neck tumor| kidney tumor| leukemia| normal| blastocyst| infant| adult	NM_001136504	GO:0006906	vesicle fusion	not recorded	NM_001136504	GO:0005886	plasma membrane	not recorded	NM_001136504	GO:0005509	calcium ion binding	not recorded	NA	NA	NA	ENST00000367267	Pfam	IPR000008	C2 domain	2.71175
TC0100016971.hg.1	ADIPOR1	7.59188	8.39842	-1.74901	down	ADIPOR1	adiponectin receptor 1	coding	chr1	-	NM_001290553	202940823	202958572	10	1q32.1	51094	NM_001290553	RefSeq	Homo sapiens adiponectin receptor 1 (ADIPOR1), transcript variant 4, mRNA.	chr1	100	100	0	NA	NM_001290553	Q96A54	NM_001290553	Hs.713729	adipose tissue| adrenal gland| ascites| bladder| blood| bone| bone marrow| brain| cervix| connective tissue| ear| embryonic tissue| esophagus| eye| heart| intestine| kidney| larynx| liver| lung| lymph| lymph node| mammary gland| mouth| muscle| nerve| ovary| pancreas| parathyroid| pharynx| pituitary gland| placenta| prostate| salivary gland| skin| spleen| stomach| testis| thymus| thyroid| tonsil| …	NM_001290553	GO:0007186	G-protein coupled receptor signaling pathway	inferred from direct assay	NM_001290553	GO:0005886	plasma membrane	inferred from direct assay	NM_001290553	GO:0004872	receptor activity	not recorded	NA	NA	NA	ENST00000340990	Pfam	IPR004254	AdipoR/Haemolysin-III-related	7.59188
TC0100017018.hg.1	ETNK2	4.8287	4.09422	1.6638	up	ETNK2	ethanolamine kinase 2	coding	chr1	-	NM_001297760	204131061	204152182	10	1q32.1	55224	NM_001297760	RefSeq	Homo sapiens ethanolamine kinase 2 (ETNK2), transcript variant 2, mRNA.	chr1	100	100	0	NA	NM_001297760	Q9NVF9	NM_001297760	Hs.497469	adrenal gland| bladder| bone| bone marrow| brain| connective tissue| embryonic tissue| esophagus| eye| kidney| liver| lung| mammary gland| mouth| ovary| pancreas| pituitary gland| placenta| prostate| spleen| stomach| testis| thymus| uterus| vascular| breast (mammary gland) tumor| chondrosarcoma| esophageal tumor| gastrointestinal tumor| germ cell tumor| glioma| head and neck tumor| leukemia| live…	NM_001297760	GO:0006644	phospholipid metabolic process	traceable author statement	NM_001297760	GO:0005829	cytosol	traceable author statement	NM_001297760	GO:0004305	ethanolamine kinase activity	inferred from electronic annotation	NA	NA	NA	OTTHUMT00000087893	Pfam	IPR002575	Aminoglycoside phosphotransferase	4.8287
TC0100017028.hg.1	PPP1R15B	2.21711	3.05778	-1.79088	down	PPP1R15B	protein phosphatase 1, regulatory subunit 15B	coding	chr1	-	NM_032833	204403364	204411817	10	1q32.1	84919	NM_032833	RefSeq	Homo sapiens protein phosphatase 1, regulatory subunit 15B (PPP1R15B), mRNA.	chr1	100	100	0	NA	NM_032833	Q5SWA1	NM_032833	Hs.304376	adipose tissue| adrenal gland| ascites| bladder| blood| bone| bone marrow| brain| cervix| connective tissue| ear| embryonic tissue| esophagus| eye| intestine| kidney| liver| lung| lymph| lymph node| mammary gland| mouth| muscle| nerve| ovary| pancreas| parathyroid| placenta| prostate| skin| spleen| stomach| testis| thymus| thyroid| trachea| uterus| vascular|adrenal tumor| bladder carcinoma| breas…	NM_032833	GO:0006417	regulation of translation	inferred from electronic annotation	NM_032833	GO:0000164	protein phosphatase type 1 complex	inferred from sequence or structural similarity	NM_032833	GO:0004722	protein serine/threonine phosphatase activity	inferred from electronic annotation	NA	NA	NA	ENST00000367188	Pfam	IPR019512	Protein phosphatase 1, regulatory subunit 15B, N-terminal	2.21711
TC0100017029.hg.1	PIK3C2B	3.99011	3.3863	1.51973	up	PIK3C2B	phosphatidylinositol-4-phosphate 3-kinase, catalytic subunit type 2 beta	coding	chr1	-	NM_002646	204422628	204494724	10	1q32	5287	NM_002646	RefSeq	Homo sapiens phosphatidylinositol-4-phosphate 3-kinase, catalytic subunit type 2 beta (PIK3C2B), mRNA.	chr1	100	100	0	NA	NM_002646	O00750	NM_002646	Hs.497487	bladder| bone| bone marrow| brain| cervix| connective tissue| embryonic tissue| eye| heart| intestine| kidney| liver| lung| lymph node| mammary gland| mouth| muscle| ovary| pancreas| pharynx| placenta| prostate| stomach| testis| thymus| breast (mammary gland) tumor| cervical tumor| chondrosarcoma| colorectal tumor| germ cell tumor| glioma| head and neck tumor| kidney tumor| liver tumor| lung tumo…	NM_002646	GO:0006644	phospholipid metabolic process	traceable author statement	NM_002646	GO:0005634	nucleus	inferred from electronic annotation	NM_002646	GO:0001727	lipid kinase activity	inferred from electronic annotation	NM_002646	GenMAPP	S1P_Signaling	ENST00000367187	Pfam	IPR000008	C2 domain	3.99011
TC0100017075.hg.1	NUCKS1	6.70552	7.40853	-1.6279	down	NUCKS1	nuclear casein kinase and cyclin-dependent kinase substrate 1	coding	chr1	-	NM_022731	205712819	205750276	10	1q32.1	64710	NM_022731	RefSeq	Homo sapiens nuclear casein kinase and cyclin-dependent kinase substrate 1 (NUCKS1), mRNA.	chr1	100	100	0	NA	NM_022731	Q9H1E3	NM_022731	Hs.213061	adipose tissue| adrenal gland| ascites| bladder| blood| bone| bone marrow| brain| cervix| connective tissue| ear| embryonic tissue| esophagus| eye| heart| intestine| kidney| larynx| liver| lung| lymph| lymph node| mammary gland| mouth| muscle| nerve| ovary| pancreas| parathyroid| pharynx| pituitary gland| placenta| prostate| salivary gland| skin| spleen| stomach| testis| thymus| thyroid| tonsil| …	NM_022731	GO:0006366	transcription from RNA polymerase II promoter	inferred from electronic annotation	NM_022731	GO:0005634	nucleus	inferred from direct assay	NM_022731	GO:0001077	transcriptional activator activity, RNA polymerase II core promoter proximal region sequence-specific binding	inferred from electronic annotation	NA	NA	NA	NA	NA	NA	NA	6.70552
TC0100017078.hg.1	RAB29	2.15873	2.81932	-1.58073	down	RAB29	RAB29, member RAS oncogene family	coding	chr1	-	NM_001135662	205767986	205775482	10	1q32	8934	NM_001135662	RefSeq	Homo sapiens RAB29, member RAS oncogene family (RAB29), transcript variant 2, mRNA.	chr1	100	100	0	NA	NM_001135662	O14966	NM_001135662	Hs.115325	adrenal gland| bladder| blood| bone| bone marrow| brain| cervix| connective tissue| embryonic tissue| esophagus| eye| heart| intestine| kidney| liver| lung| lymph| lymph node| mouth| muscle| ovary| pancreas| pharynx| placenta| prostate| skin| spleen| testis| thymus| thyroid| tonsil| trachea| uterus| vascular| bladder carcinoma| cervical tumor| chondrosarcoma| colorectal tumor| gastrointestinal tu…	NA	NA	NA	NA	NA	NA	NA	NA	NM_001135662	GO:0003924	GTPase activity	inferred from electronic annotation	NA	NA	NA	ENST00000235932	Pfam	IPR001806	Small GTPase superfamily	2.15873
TC0100017084.hg.1	CTSE	1.75027	2.49024	-1.67015	down	CTSE	cathepsin E	coding	chr1	-	NM_001910	206009264	206023909	10	1q31	1510	NM_001910	RefSeq	Homo sapiens cathepsin E (CTSE), transcript variant 1, mRNA.	chr1	100	100	0	NA	NM_001910	P14091	NM_001910	Hs.644082	ascites| bladder| bone marrow| brain| heart| intestine| liver| lung| muscle| pancreas| pharynx| stomach| colorectal tumor| gastrointestinal tumor| liver tumor| lung tumor| normal| pancreatic tumor| fetus| adult	NM_001910	GO:0006508	proteolysis	not recorded	NM_001910	GO:0005768	endosome	inferred from direct assay	NM_001910	GO:0004190	aspartic-type endopeptidase activity	inferred from direct assay	NA	NA	NA	ENST00000358184	Pfam	IPR001461	Aspartic peptidase	1.75027
TC0100017094.hg.1	FAM72A	1.88572	3.12634	-2.363	down	FAM72A	family with sequence similarity 72, member A	coding	chr1	-	NM_001123168	206186179	206204414	10	1q32.1	729533	NM_001123168	RefSeq	Homo sapiens family with sequence similarity 72, member A (FAM72A), mRNA.	chr1	100	100	0	NA	NM_001123168	Q5TYM5	NM_001123168	Hs.661924	ascites| bone marrow| brain| connective tissue| embryonic tissue| eye| lung| lymph node| mammary gland| muscle| pancreas| pharynx| placenta| prostate| salivary gland| skin| stomach| thymus| breast (mammary gland) tumor| gastrointestinal tumor| germ cell tumor| glioma| head and neck tumor| leukemia| lung tumor| normal| pancreatic tumor| prostate cancer| retinoblastoma| skin tumor| soft tissue/musc…	NA	NA	NA	NA	NM_001123168	GO:0005737	cytoplasm	inferred from direct assay	NM_001123168	GO:0005515	protein binding	inferred from physical interaction	NA	NA	NA	ENST00000341209	Pfam	IPR026768	Protein FAM72	1.88572
TC0100017113.hg.1	PIGR	1.77422	2.6145	-1.7904	down	PIGR	polymeric immunoglobulin receptor	coding	chr1	-	NM_002644	206928518	206946466	10	1q31-q41	5284	NM_002644	RefSeq	Homo sapiens polymeric immunoglobulin receptor (PIGR), mRNA.	chr1	100	100	0	NA	NM_002644	P01833	NM_002644	Hs.497589	brain| connective tissue| eye| heart| intestine| kidney| larynx| liver| lung| mammary gland| muscle| pharynx| prostate| skin| stomach| trachea| uterus| breast (mammary gland) tumor| chondrosarcoma| colorectal tumor| gastrointestinal tumor| head and neck tumor| lung tumor| non-neoplasia| normal| uterine tumor| fetus| adult	NM_002644	GO:0001580	detection of chemical stimulus involved in sensory perception of bitter taste	inferred from direct assay	NM_002644	GO:0005615	extracellular space	inferred from direct assay	NM_002644	GO:0001792	polymeric immunoglobulin receptor activity	inferred from direct assay	NA	NA	NA	ENST00000356495	Pfam	IPR013106	Immunoglobulin V-set domain	1.77422
TC0100017145.hg.1	PLXNA2	4.98138	5.75841	-1.7136	down	PLXNA2	plexin A2	coding	chr1	-	NM_025179	208022242	208244320	10	1q32.2	5362	NM_025179	RefSeq	Homo sapiens plexin A2 (PLXNA2), mRNA.	chr1	100	100	0	NA	NM_025179	O75051	NM_025179	Hs.497626	adipose tissue| ascites| bone| brain| connective tissue| embryonic tissue| eye| heart| intestine| kidney| larynx| liver| lung| lymph| mammary gland| mouth| muscle| nerve| ovary| pancreas| placenta| prostate| skin| stomach| testis| thyroid| trachea| uterus| vascular| breast (mammary gland) tumor| chondrosarcoma| colorectal tumor| gastrointestinal tumor| germ cell tumor| head and neck tumor| kidney…	NM_025179	GO:0001756	somitogenesis	inferred from electronic annotation	NM_025179	GO:0002116	semaphorin receptor complex	traceable author statement	NM_025179	GO:0005515	protein binding	inferred from physical interaction	NA	NA	NA	ENST00000367033	Pfam	IPR001627	Sema domain	4.98138
TC0100017216.hg.1	NEK2	3.69097	4.64396	-1.93589	down	NEK2	NIMA-related kinase 2	coding	chr1	-	NM_001204182	211658257	211675630	10	1q32.3	4751	NM_001204182	RefSeq	Homo sapiens NIMA-related kinase 2 (NEK2), transcript variant 3, mRNA.	chr1	100	100	0	NA	NM_001204182	P51955	NM_001204182	Hs.153704	ascites| bladder| blood| bone| bone marrow| brain| cervix| connective tissue| embryonic tissue| intestine| kidney| larynx| liver| lung| lymph node| mammary gland| ovary| pancreas| placenta| prostate| salivary gland| skin| stomach| testis| thymus| uterus| vascular| bladder carcinoma| breast (mammary gland) tumor| cervical tumor| chondrosarcoma| colorectal tumor| gastrointestinal tumor| germ cell t…	NA	NA	NA	NA	NM_001204182	GO:0000776	kinetochore	inferred from direct assay	NM_001204182	GO:0004672	protein kinase activity	inferred from direct assay	NA	NA	NA	ENST00000366998	Pfam	IPR000719	Protein kinase domain	3.69097
TC0100017223.hg.1	LPGAT1	1.70119	2.32613	-1.54215	down	LPGAT1	lysophosphatidylglycerol acyltransferase 1	coding	chr1	-	NM_014873	211743457	211830772	10	1q32	9926	NM_014873	RefSeq	Homo sapiens lysophosphatidylglycerol acyltransferase 1 (LPGAT1), mRNA.	chr1	100	100	0	NA	NM_014873	Q92604	NM_014873	Hs.744851	adipose tissue| ascites| bladder| blood| bone| bone marrow| brain| cervix| connective tissue| embryonic tissue| eye| heart| intestine| kidney| liver| lung| lymph| lymph node| mammary gland| mouth| muscle| ovary| pancreas| pharynx| pituitary gland| placenta| prostate| skin| spleen| stomach| testis| thymus| thyroid| trachea| umbilical cord| uterus| bladder carcinoma| breast (mammary gland) tumor| c…	NM_014873	GO:0006644	phospholipid metabolic process	traceable author statement	NM_014873	GO:0005737	cytoplasm	inferred from direct assay	NM_014873	GO:0016746	transferase activity, transferring acyl groups	inferred from electronic annotation	NA	NA	NA	ENST00000366996	Pfam	IPR002123	Phospholipid/glycerol acyltransferase	1.70119
TC0100017267.hg.1	ANGEL2	2.74922	3.89857	-2.21814	down	ANGEL2	angel homolog 2 (Drosophila)	coding	chr1	-	NM_001300753	212992182	213015875	10	1q32.3	90806	NM_001300753	RefSeq	Homo sapiens angel homolog 2 (Drosophila) (ANGEL2), transcript variant 2, mRNA.	chr1	100	100	0	NA	NM_001300753	Q5VTE6	NM_001300753	Hs.157078	brain| cervix| connective tissue| embryonic tissue| esophagus| eye| heart| intestine| kidney| liver| lung| lymph node| mammary gland| mouth| muscle| ovary| pancreas| placenta| prostate| skin| testis| thymus| thyroid| trachea| uterus| vascular| breast (mammary gland) tumor| cervical tumor| chondrosarcoma| colorectal tumor| esophageal tumor| gastrointestinal tumor| germ cell tumor| glioma| head and…	NM_001300753	GO:0045930	negative regulation of mitotic cell cycle	inferred from mutant phenotype	NM_001300753	GO:0005737	cytoplasm	inferred from direct assay	NM_001300753	GO:0003730	mRNA 3'-UTR binding	inferred from direct assay	NA	NA	NA	ENST00000360506	Pfam	IPR005135	Endonuclease/exonuclease/phosphatase	2.74922
TC0100017365.hg.1	EPRS	5.39601	6.00668	-1.52697	down	EPRS	glutamyl-prolyl-tRNA synthetase	coding	chr1	-	NM_004446	219968600	220046658	10	1q41	2058	NM_004446	RefSeq	Homo sapiens glutamyl-prolyl-tRNA synthetase (EPRS), mRNA.	chr1	100	100	0	NA	NM_004446	P07814	NM_004446	Hs.497788	adrenal gland| ascites| bladder| blood| bone| bone marrow| brain| cervix| connective tissue| ear| embryonic tissue| eye| heart| intestine| kidney| larynx| liver| lung| lymph| lymph node| mammary gland| mouth| muscle| ovary| pancreas| parathyroid| pharynx| pituitary gland| placenta| prostate| salivary gland| skin| spleen| stomach| testis| thymus| thyroid| tonsil| trachea| umbilical cord| uterus| v…	NM_004446	GO:0006400	tRNA modification	traceable author statement	NM_004446	GO:0005737	cytoplasm	traceable author statement	NM_004446	GO:0004818	glutamate-tRNA ligase activity	traceable author statement	NM_004446	HumanCyc	PWY-5188	ENST00000366923	Pfam	IPR000738	WHEP-TRS domain	5.39601
TC0100017491.hg.1	ENAH	4.81294	6.12386	-2.48101	down	ENAH	enabled homolog (Drosophila)	coding	chr1	-	NM_001008493	225486832	225653143	10	1q42.12	55740	NM_001008493	RefSeq	Homo sapiens enabled homolog (Drosophila) (ENAH), transcript variant 1, mRNA.	chr1	100	100	0	NA	NM_001008493	Q8N8S7	NM_001008493	Hs.497893	adipose tissue| adrenal gland| ascites| bladder| bone| bone marrow| brain| cervix| connective tissue| ear| embryonic tissue| esophagus| eye| heart| intestine| kidney| larynx| liver| lung| mammary gland| mouth| muscle| nerve| ovary| pancreas| parathyroid| pharynx| pituitary gland| placenta| prostate| salivary gland| skin| spleen| stomach| testis| thymus| thyroid| trachea| umbilical cord| uterus| v…	NM_001008493	GO:0001843	neural tube closure	inferred from electronic annotation	NM_001008493	GO:0001725	stress fiber	inferred from electronic annotation	NM_001008493	GO:0003779	actin binding	inferred from electronic annotation	NA	NA	NA	ENST00000284563	Pfam	IPR000697	WH1/EVH1 domain	4.81294
TC0100017500.hg.1	TMEM63A	3.12399	3.75764	-1.55148	down	TMEM63A	transmembrane protein 63A	coding	chr1	-	NM_014698	225840883	225882720	10	1q42.12	9725	NM_014698	RefSeq	Homo sapiens transmembrane protein 63A (TMEM63A), mRNA.	chr1	100	100	0	NA	NM_014698	O94886	NM_014698	Hs.119387	adipose tissue| adrenal gland| ascites| bladder| blood| bone| bone marrow| brain| connective tissue| embryonic tissue| esophagus| eye| heart| intestine| kidney| larynx| liver| lung| lymph node| mammary gland| mouth| muscle| nerve| ovary| pancreas| pharynx| placenta| prostate| salivary gland| skin| spleen| stomach| testis| thymus| thyroid| trachea| uterus| vascular| breast (mammary gland) tumor| c…	NM_014698	GO:0006811	ion transport	inferred from electronic annotation	NM_014698	GO:0005765	lysosomal membrane	inferred from direct assay	NM_014698	GO:0000166	nucleotide binding	inferred from electronic annotation	NA	NA	NA	ENST00000366835	Pfam	IPR003864	Calcium-dependent channel, 7TM region, putative phosphate	3.12399
TC0100017505.hg.1	SDE2	3.73942	4.87588	-2.19841	down	SDE2	SDE2 telomere maintenance homolog (S. pombe)	coding	chr1	-	NM_152608	225982702	225999365	10	1q42.12	163859	NM_152608	RefSeq	Homo sapiens SDE2 telomere maintenance homolog (S. pombe) (SDE2), mRNA.	chr1	100	100	0	NA	NM_152608	Q6IQ49	NM_152608	Hs.520192	ascites| bladder| blood| bone marrow| brain| cervix| embryonic tissue| esophagus| eye| intestine| kidney| liver| lymph| lymph node| mammary gland| muscle| pharynx| pituitary gland| placenta| prostate| salivary gland| skin| spleen| stomach| testis| thymus| thyroid| trachea| uterus| bladder carcinoma| breast (mammary gland) tumor| colorectal tumor| esophageal tumor| gastrointestinal tumor| germ cel…	NA	NA	NA	NA	NM_152608	GO:0005634	nucleus	not recorded	NA	NA	NA	NA	NA	NA	NA	ENST00000272091	Pfam	IPR024974	Sde2 N-terminal domain	3.73942
TC0100017528.hg.1	PARP1	3.15783	4.79721	-3.11531	down	PARP1	poly(ADP-ribose) polymerase 1	coding	chr1	-	NM_001618	226360691	226408100	10	1q41-q42	142	NM_001618	RefSeq	Homo sapiens poly (ADP-ribose) polymerase 1 (PARP1), mRNA.	chr1	100	100	0	NA	NM_001618	P09874	NM_001618	Hs.177766	adipose tissue| adrenal gland| ascites| bladder| blood| bone| bone marrow| brain| cervix| connective tissue| ear| embryonic tissue| esophagus| eye| heart| intestine| kidney| larynx| liver| lung| lymph| lymph node| mammary gland| mouth| muscle| nerve| ovary| pancreas| parathyroid| pharynx| pituitary gland| placenta| prostate| skin| spleen| stomach| testis| thymus| thyroid| tonsil| trachea| uterus|…	NA	NA	NA	NA	NM_001618	GO:0000784	nuclear chromosome, telomeric region	inferred from direct assay	NA	NA	NA	NA	NM_001618	GenMAPP	Apoptosis_GenMAPP	ENST00000366790	Pfam	IPR001510	Zinc finger, PARP-type	3.15783
TC0100017625.hg.1	BTNL10	2.07764	2.89376	-1.76066	down	BTNL10	butyrophilin-like 10	coding	chr1	-	NM_001287262	228508655	228512305	10	1q42.13	100129094	NM_001287262	RefSeq	Homo sapiens butyrophilin-like 10 (BTNL10), mRNA.	chr1	100	100	0	NA	NA	NA	NA	NA	NA	NA	NA	NA	NA	NM_001287262	GO:0016021	integral component of membrane	inferred from electronic annotation	NA	NA	NA	NA	NA	NA	NA	NA	NA	NA	NA	2.07764
TC0100017664.hg.1	NUP133	1.47714	2.30176	-1.77107	down	NUP133	nucleoporin 133kDa	coding	chr1	-	NM_018230	229440260	229508341	10	1q42.13	55746	NM_018230	RefSeq	Homo sapiens nucleoporin 133kDa (NUP133), mRNA.	chr1	100	100	0	NA	NM_018230	Q8WUM0	NM_018230	Hs.12457	adrenal gland| ascites| bladder| blood| bone| bone marrow| brain| cervix| connective tissue| ear| embryonic tissue| esophagus| eye| heart| intestine| kidney| larynx| liver| lung| lymph node| mammary gland| mouth| muscle| nerve| pancreas| parathyroid| pharynx| pituitary gland| placenta| prostate| salivary gland| skin| stomach| testis| thymus| thyroid| trachea| uterus| vascular|adrenal tumor| breas…	NA	NA	NA	NA	NM_018230	GO:0000777	condensed chromosome kinetochore	inferred from direct assay	NM_018230	GO:0005487	nucleocytoplasmic transporter activity	inferred from direct assay	NA	NA	NA	ENST00000261396	Pfam	IPR007187	Nucleoporin, Nup133/Nup155-like, C-terminal	1.47714
TC0100017844.hg.1	NID1	3.49917	2.46019	2.05477	up	NID1	nidogen 1	coding	chr1	-	NM_002508	235975830	236065181	10	1q43	4811	NM_002508	RefSeq	Homo sapiens nidogen 1 (NID1), mRNA.	chr1	100	100	0	NA	NM_002508	P14543	NM_002508	Hs.356624	adipose tissue| adrenal gland| bladder| blood| bone| bone marrow| brain| cervix| connective tissue| ear| embryonic tissue| esophagus| eye| heart| intestine| kidney| larynx| liver| lung| lymph node| mammary gland| muscle| nerve| pancreas| parathyroid| pharynx| placenta| prostate| skin| spleen| stomach| testis| thymus| thyroid| uterus| vascular| bladder carcinoma| breast (mammary gland) tumor| chon…	NM_002508	GO:0007160	cell-matrix adhesion	inferred from electronic annotation	NM_002508	GO:0005576	extracellular region	traceable author statement	NM_002508	GO:0005509	calcium ion binding	inferred from electronic annotation	NA	NA	NA	ENST00000264187	Pfam	IPR000033	LDLR class B repeat	3.49917
TC0100017860.hg.1	HEATR1	4.87841	5.9167	-2.05379	down	HEATR1	HEAT repeat containing 1	coding	chr1	-	NM_018072	236540094	236604541	10	1q43	55127	NM_018072	RefSeq	Homo sapiens HEAT repeat containing 1 (HEATR1), mRNA.	chr1	100	100	0	NA	NM_018072	Q9H583	NM_018072	Hs.708114	adipose tissue| adrenal gland| ascites| bladder| blood| bone| bone marrow| brain| cervix| connective tissue| ear| embryonic tissue| eye| heart| intestine| kidney| larynx| liver| lung| lymph| lymph node| mammary gland| mouth| muscle| nerve| ovary| pancreas| parathyroid| pharynx| placenta| prostate| skin| spleen| stomach| testis| thymus| thyroid| trachea| umbilical cord| uterus| vascular|adrenal tu…	NM_018072	GO:0000462	maturation of SSU-rRNA from tricistronic rRNA transcript (SSU-rRNA, 5.8S rRNA, LSU-rRNA)	not recorded	NM_018072	GO:0005634	nucleus	inferred from direct assay	NM_018072	GO:0005515	protein binding	inferred from physical interaction	NA	NA	NA	ENST00000366581	Pfam	IPR012954	BP28, C-terminal domain	4.87841
TC0100017933.hg.1	T033910	2.2149	0.988658	2.33957	up	T033910	Transcript identified by MiTranscriptome	coding	chr1	-	T033910	240767671	240768844	6	NA	NA	T033910	miTranscriptome	Transcript identified by MiTranscriptome	chr1	100	100	0	NA	NA	NA	NA	NA	NA	NA	NA	NA	NA	NA	NA	NA	NA	NA	NA	NA	NA	NA	NA	NA	NA	NA	NA	NA	2.2149
TC0100017945.hg.1	FH	5.02324	5.93165	-1.87697	down	FH	fumarate hydratase	coding	chr1	-	NM_000143	241497557	241519785	10	1q42.1	2271	NM_000143	RefSeq	Homo sapiens fumarate hydratase (FH), mRNA.	chr1	100	100	0	NA	NM_000143	P07954	NM_000143	Hs.592490	adipose tissue| adrenal gland| ascites| blood| bone| bone marrow| brain| cervix| connective tissue| embryonic tissue| esophagus| eye| heart| intestine| kidney| larynx| liver| lung| lymph| lymph node| mammary gland| mouth| muscle| nerve| ovary| pancreas| parathyroid| pharynx| pituitary gland| placenta| prostate| skin| spleen| stomach| testis| thymus| thyroid| tonsil| umbilical cord| uterus| vascul…	NM_000143	GO:0006099	tricarboxylic acid cycle	not recorded	NM_000143	GO:0005737	cytoplasm	traceable author statement	NM_000143	GO:0004333	fumarate hydratase activity	not recorded	NM_000143	GenMAPP	Krebs-TCA_Cycle	ENST00000366560	Pfam	IPR018951	Fumarase C, C-terminal	5.02324
TC0100017974.hg.1	CEP170	4.40339	5.45524	-2.07319	down	CEP170	centrosomal protein 170kDa	coding	chr1	-	NM_001042404	243124428	243255406	10	1q44	9859	NM_001042404	RefSeq	Homo sapiens centrosomal protein 170kDa (CEP170), transcript variant beta, mRNA.	chr1	100	100	0	NA	NM_001042404	Q5SW79	NA	NA	NA	NA	NA	NA	NA	NA	NA	NA	NA	NM_001042404	GO:0005515	protein binding	inferred from physical interaction	NA	NA	NA	ENST00000336415	Pfam	IPR029300	CEP170, C-terminal	4.40339
TC0100018006.hg.1	ADSS	5.1843	6.30738	-2.17811	down	ADSS	adenylosuccinate synthase	coding	chr1	-	NM_001126	244375100	244452134	10	1q44	159	NM_001126	RefSeq	Homo sapiens adenylosuccinate synthase (ADSS), mRNA.	chr1	100	100	0	NA	NM_001126	P30520	NM_001126	Hs.498313	adrenal gland| ascites| bladder| blood| bone| bone marrow| brain| cervix| connective tissue| ear| embryonic tissue| esophagus| eye| heart| intestine| kidney| liver| lung| lymph| lymph node| mammary gland| mouth| muscle| ovary| pancreas| parathyroid| pituitary gland| placenta| prostate| skin| spleen| stomach| testis| thymus| thyroid| trachea| umbilical cord| uterus| vascular|adrenal tumor| bladder…	NM_001126	GO:0002376	immune system process	non-traceable author statement	NM_001126	GO:0005737	cytoplasm	inferred from direct assay	NM_001126	GO:0000287	magnesium ion binding	inferred from electronic annotation	NM_001126	GenMAPP	Nucleotide_Metabolism	ENST00000366535	Pfam	IPR001114	Adenylosuccinate synthetase	5.1843
TC0100018090.hg.1	C1orf229	3.46189	4.2125	-1.6825	down	C1orf229	chromosome 1 open reading frame 229	coding	chr1	-	NM_207401	247110160	247112417	10	1q44	388759	NM_207401	RefSeq	Homo sapiens chromosome 1 open reading frame 229 (C1orf229), mRNA.	chr1	100	100	0	NA	NM_207401	Q6ZS94	NM_207401	Hs.456511	eye| lung| testis| normal| fetus| adult	NA	NA	NA	NA	NA	NA	NA	NA	NA	NA	NA	NA	NA	NA	NA	NA	NA	NA	NA	3.46189
TC0100018131.hg.1	OR2T10	1.33395	2.01389	-1.60207	down	OR2T10	olfactory receptor, family 2, subfamily T, member 10	coding	chr1	-	NM_001004693	248592751	248593799	10	1q44	127069	NM_001004693	RefSeq	Homo sapiens olfactory receptor, family 2, subfamily T, member 10 (OR2T10), mRNA.	chr1	100	100	0	NA	NM_001004693	Q8NGZ9	NM_001004693	Hs.553585	NA	NM_001004693	GO:0007186	G-protein coupled receptor signaling pathway	not recorded	NM_001004693	GO:0005886	plasma membrane	traceable author statement	NM_001004693	GO:0004930	G-protein coupled receptor activity	inferred from electronic annotation	NA	NA	NA	OTTHUMT00000097139	Pfam	IPR000276	G protein-coupled receptor, rhodopsin-like	1.33395
TC0100018158.hg.1	MMP23B	2.57744	3.17507	-1.51324	down	MMP23B	matrix metallopeptidase 23B	coding	chr1	+	NM_006983	1632095	1635263	10	1p36.3	8510	NM_006983	RefSeq	Homo sapiens matrix metallopeptidase 23B (MMP23B), mRNA.	chr1	100	100	0	NA	NM_006983	O75900	NM_006983	Hs.192316	ascites| bone| brain| eye| heart| intestine| kidney| lung| ovary| placenta| prostate| spleen| testis| uterus| chondrosarcoma| gastrointestinal tumor| glioma| kidney tumor| normal| retinoblastoma| uterine tumor| fetus| adult	NM_006983	GO:0000003	reproduction	inferred from expression pattern	NM_006983	GO:0005578	proteinaceous extracellular matrix	non-traceable author statement	NM_006983	GO:0004222	metalloendopeptidase activity	inferred from direct assay	NM_006983	GenMAPP	Matrix_Metalloproteinases	ENST00000356026	Pfam	IPR001818	Peptidase M10, metallopeptidase	2.57744
TC0100018208.hg.1	ZBTB8B	2.37102	2.97746	-1.5225	down	ZBTB8B	zinc finger and BTB domain containing 8B	coding	chr1	+	NM_001145720	32465057	32496686	10	1p35.1	728116	NM_001145720	RefSeq	Homo sapiens zinc finger and BTB domain containing 8B (ZBTB8B), mRNA.	chr1	100	100	0	NA	NM_001145720	Q8NAP8	NM_001145720	Hs.647658	brain| nerve| placenta| normal| fetus| adult	NM_001145720	GO:0006351	transcription, DNA-templated	inferred from electronic annotation	NM_001145720	GO:0005634	nucleus	inferred from electronic annotation	NM_001145720	GO:0003677	DNA binding	inferred from electronic annotation	NA	NA	NA	ENST00000609129	Pfam	IPR000210	BTB/POZ domain	2.37102
TC0100018224.hg.1	FAM183A	1.47941	2.18676	-1.63279	down	FAM183A	family with sequence similarity 183, member A	coding	chr1	+	NM_001101376	43147867	43156396	10	1p34.2	440585	NM_001101376	RefSeq	Homo sapiens family with sequence similarity 183, member A (FAM183A), mRNA.	chr1	100	100	0	NA	NM_001101376	A6NL82	NM_001101376	Hs.657614	brain| lung| pituitary gland| placenta| prostate| testis| uterus| normal| uterine tumor| fetus| adult	NA	NA	NA	NA	NA	NA	NA	NA	NA	NA	NA	NA	NA	NA	NA	ENST00000335282	Pfam	IPR029214	FAM183 family	1.47941
TC0100018237.hg.1	RABGGTB	6.15078	6.87141	-1.6479	down	RABGGTB	Rab geranylgeranyltransferase, beta subunit	coding	chr1	+	NM_004582	75783912	75795090	10	1p31	5876	NM_004582	RefSeq	Homo sapiens Rab geranylgeranyltransferase, beta subunit (RABGGTB), transcript variant 1, mRNA.	chr1	100	100	0	NA	NM_004582	P53611	NM_004582	Hs.78948	adipose tissue| ascites| bladder| blood| bone| bone marrow| brain| cervix| connective tissue| ear| embryonic tissue| eye| heart| intestine| kidney| liver| lung| lymph node| mammary gland| mouth| muscle| nerve| ovary| pancreas| parathyroid| pituitary gland| placenta| prostate| salivary gland| skin| spleen| stomach| testis| thyroid| trachea| umbilical cord| uterus| bladder carcinoma| breast (mammar…	NM_004582	GO:0006464	cellular protein modification process	non-traceable author statement	NM_004582	GO:0005968	Rab-protein geranylgeranyltransferase complex	not recorded	NA	NA	NA	NA	NA	NA	NA	ENST00000319942	Pfam	IPR001330	PFTB repeat	6.15078
TC0100018242.hg.1	HS2ST1	3.20679	4.24818	-2.0582	down	HS2ST1	heparan sulfate 2-O-sulfotransferase 1	coding	chr1	+	NM_001134492	86914648	87109998	10	1p22.3	9653	NM_001134492	RefSeq	Homo sapiens heparan sulfate 2-O-sulfotransferase 1 (HS2ST1), transcript variant 2, mRNA.	chr1	100	100	0	NA	NM_001134492	Q7LGA3	NM_001134492	Hs.743280	adrenal gland| ascites| bladder| blood| bone| brain| connective tissue| ear| embryonic tissue| eye| heart| intestine| kidney| liver| lung| lymph node| mammary gland| mouth| muscle| ovary| pancreas| parathyroid| pituitary gland| placenta| prostate| salivary gland| skin| stomach| testis| thymus| thyroid| uterus| vascular|adrenal tumor| breast (mammary gland) tumor| chondrosarcoma| colorectal tumor|…	NM_001134492	GO:0005975	carbohydrate metabolic process	traceable author statement	NM_001134492	GO:0000139	Golgi membrane	traceable author statement	NM_001134492	GO:0004394	heparan sulfate 2-O-sulfotransferase activity	inferred from electronic annotation	NA	NA	NA	ENST00000370550	Pfam	IPR005331	Sulfotransferase	3.20679
TC0100018247.hg.1	LRRC8D	4.86886	5.77208	-1.87023	down	LRRC8D	leucine rich repeat containing 8 family, member D	coding	chr1	+	NM_001134479	89821014	89936611	10	1p22.2	55144	NM_001134479	RefSeq	Homo sapiens leucine rich repeat containing 8 family, member D (LRRC8D), transcript variant 1, mRNA.	chr1	100	100	0	NA	NM_001134479	Q7L1W4	NM_001134479	Hs.482087	ascites| bladder| blood| bone| bone marrow| brain| cervix| connective tissue| embryonic tissue| esophagus| eye| heart| intestine| kidney| larynx| liver| lung| lymph| lymph node| mammary gland| mouth| nerve| ovary| pancreas| placenta| prostate| skin| spleen| stomach| testis| thymus| thyroid| trachea| uterus| bladder carcinoma| breast (mammary gland) tumor| cervical tumor| chondrosarcoma| colorecta…	NM_001134479	GO:0006811	ion transport	inferred from electronic annotation	NM_001134479	GO:0005789	endoplasmic reticulum membrane	inferred from electronic annotation	NM_001134479	GO:0005515	protein binding	inferred from physical interaction	NA	NA	NA	ENST00000337338	Pfam	IPR001611	Leucine-rich repeat	4.86886
TC0100018273.hg.1	ATP1A1	5.45117	6.2137	-1.69646	down	ATP1A1	ATPase, Na+/K+ transporting, alpha 1 polypeptide	coding	chr1	+	NM_000701	116372668	116404776	10	1p21	476	NM_000701	RefSeq	Homo sapiens ATPase, Na+/K+ transporting, alpha 1 polypeptide (ATP1A1), transcript variant 1, mRNA.	chr1	100	100	0	NA	NM_000701	P05023	NM_000701	Hs.371889	adipose tissue| adrenal gland| ascites| bladder| blood| bone| bone marrow| brain| cervix| connective tissue| embryonic tissue| esophagus| eye| heart| intestine| kidney| larynx| liver| lung| lymph| lymph node| mammary gland| mouth| muscle| nerve| ovary| pancreas| parathyroid| pharynx| pituitary gland| placenta| prostate| salivary gland| skin| spleen| stomach| testis| thymus| thyroid| trachea| umbi…	NA	NA	NA	NA	NA	NA	NA	NA	NA	NA	NA	NA	NA	NA	NA	ENST00000295598	Pfam	IPR004014	Cation-transporting P-type ATPase, N-terminal	5.45117
TC0100018304.hg.1	MTX1	7.56827	6.93353	1.55265	up	MTX1	metaxin 1	coding	chr1	+	NM_002455	155208699	155213839	10	1q21	4580	NM_002455	RefSeq	Homo sapiens metaxin 1 (MTX1), transcript variant 1, mRNA.	chr1	100	100	0	NA	NM_002455	Q13505	NM_002455	Hs.490874	adrenal gland| ascites| bladder| blood| bone| brain| cervix| connective tissue| embryonic tissue| esophagus| eye| heart| intestine| kidney| larynx| liver| lung| lymph| lymph node| mammary gland| muscle| nerve| ovary| pancreas| pituitary gland| placenta| prostate| salivary gland| skin| spleen| testis| thymus| thyroid| tonsil| trachea| uterus| vascular|adrenal tumor| breast (mammary gland) tumor| c…	NM_002455	GO:0006626	protein targeting to mitochondrion	traceable author statement	NM_002455	GO:0005741	mitochondrial outer membrane	inferred from electronic annotation	NA	NA	NA	NA	NA	NA	NA	ENST00000316721	Pfam	IPR019564	Mitochondrial outer membrane transport complex Sam37/metaxin, N-terminal domain	7.56827
TC0100018315.hg.1	UCK2	6.79656	7.6096	-1.75691	down	UCK2	uridine-cytidine kinase 2	coding	chr1	+	NM_012474	165827495	165911618	10	1q23	7371	NM_012474	RefSeq	Homo sapiens uridine-cytidine kinase 2 (UCK2), mRNA.	chr1	100	100	0	NA	NM_012474	Q9BZX2	NM_012474	Hs.458360	ascites| blood| bone| brain| cervix| connective tissue| embryonic tissue| esophagus| eye| heart| intestine| kidney| larynx| liver| lung| lymph| lymph node| mammary gland| mouth| muscle| ovary| pancreas| parathyroid| placenta| prostate| skin| stomach| testis| thymus| umbilical cord| uterus| bladder carcinoma| breast (mammary gland) tumor| cervical tumor| chondrosarcoma| colorectal tumor| esophagea…	NM_012474	GO:0006206	pyrimidine nucleobase metabolic process	traceable author statement	NM_012474	GO:0005829	cytosol	traceable author statement	NM_012474	GO:0004849	uridine kinase activity	not recorded	NM_012474	HumanCyc	P1-PWY	ENST00000367879	Pfam	IPR006083	Phosphoribulokinase/uridine kinase	6.79656
TC0100018338.hg.1	NAV1	5.71907	6.42251	-1.62839	down	NAV1	neuron navigator 1	coding	chr1	+	NM_001167738	201622853	201826974	10	1q32.3	89796	NM_001167738	RefSeq	Homo sapiens neuron navigator 1 (NAV1), transcript variant 2, mRNA.	chr1	100	100	0	NA	NM_001167738	Q8NEY1	NM_001167738	Hs.585374	adipose tissue| adrenal gland| bladder| blood| bone| bone marrow| brain| connective tissue| ear| embryonic tissue| esophagus| eye| heart| intestine| kidney| larynx| liver| lung| lymph| mammary gland| mouth| muscle| ovary| pancreas| pharynx| placenta| prostate| skin| stomach| testis| trachea| umbilical cord| uterus| vascular|adrenal tumor| bladder carcinoma| breast (mammary gland) tumor| chondrosa…	NM_001167738	GO:0001578	microtubule bundle formation	inferred from electronic annotation	NM_001167738	GO:0005737	cytoplasm	inferred from electronic annotation	NM_001167738	GO:0005515	protein binding	inferred from physical interaction	NA	NA	NA	NA	NA	NA	NA	5.71907
TC0100018403.hg.1	ERRFI1	5.48115	6.84402	-2.57197	down	ERRFI1	ERBB receptor feedback inhibitor 1	coding	chr1	-	NM_018948	8011719	8026333	10	1p36	54206	NM_018948	RefSeq	Homo sapiens ERBB receptor feedback inhibitor 1 (ERRFI1), mRNA.	chr1	100	100	0	NA	NM_018948	Q9UJM3	NM_018948	Hs.605445	adipose tissue| adrenal gland| ascites| blood| bone| brain| cervix| connective tissue| ear| embryonic tissue| esophagus| eye| heart| intestine| kidney| larynx| liver| lung| mammary gland| mouth| muscle| nerve| ovary| pancreas| parathyroid| pituitary gland| placenta| prostate| skin| stomach| testis| thymus| thyroid| trachea| uterus| breast (mammary gland) tumor| cervical tumor| chondrosarcoma| col…	NA	NA	NA	NA	NM_018948	GO:0005634	nucleus	inferred from electronic annotation	NM_018948	GO:0005096	GTPase activator activity	traceable author statement	NA	NA	NA	ENST00000377482	Pfam	IPR015116	Cdc42 binding domain-like	5.48115
TC0100018424.hg.1	HNRNPR	5.87351	6.90964	-2.05072	down	HNRNPR	heterogeneous nuclear ribonucleoprotein R	coding	chr1	-	NM_001102397	23303771	23344364	10	1p36.12	10236	NM_001102397	RefSeq	Homo sapiens heterogeneous nuclear ribonucleoprotein R (HNRNPR), transcript variant 4, mRNA.	chr1	100	100	0	NA	NM_001102397	O43390	NM_001102397	Hs.373763	adipose tissue| adrenal gland| ascites| bladder| blood| bone| bone marrow| brain| cervix| connective tissue| ear| embryonic tissue| esophagus| eye| heart| intestine| kidney| larynx| liver| lung| lymph| lymph node| mammary gland| mouth| muscle| ovary| pancreas| parathyroid| pharynx| pituitary gland| placenta| prostate| salivary gland| skin| spleen| stomach| testis| thymus| thyroid| trachea| umbili…	NM_001102397	GO:0000398	mRNA splicing, via spliceosome	inferred by curator	NA	NA	NA	NA	NM_001102397	GO:0000166	nucleotide binding	inferred from electronic annotation	NM_001102397	GenMAPP	mRNA_processing_Reactome	ENST00000302271	Pfam	IPR000504	RNA recognition motif domain	5.87351
TC0100018433.hg.1	RRAGC	4.08312	4.9393	-1.81024	down	RRAGC	Ras-related GTP binding C	coding	chr1	-	NM_001271851	38838197	38859823	10	1p34	64121	NM_001271851	RefSeq	Homo sapiens Ras-related GTP binding C (RRAGC), transcript variant 2, mRNA.	chr1	100	100	0	NA	NM_001271851	Q9HB90	NM_001271851	Hs.532461	adipose tissue| bladder| blood| bone| bone marrow| brain| connective tissue| ear| embryonic tissue| eye| heart| intestine| kidney| liver| lung| lymph| lymph node| mammary gland| mouth| muscle| ovary| pancreas| parathyroid| pharynx| pituitary gland| placenta| prostate| skin| spleen| testis| thyroid| uterus| vascular| breast (mammary gland) tumor| chondrosarcoma| colorectal tumor| gastrointestinal …	NM_001271851	GO:0006351	transcription, DNA-templated	non-traceable author statement	NM_001271851	GO:0005634	nucleus	inferred from direct assay	NM_001271851	GO:0000287	magnesium ion binding	non-traceable author statement	NA	NA	NA	ENST00000373001	Pfam	IPR006762	Gtr1/RagA G protein	4.08312
TC0100018435.hg.1	EBNA1BP2	7.36099	8.14888	-1.72654	down	EBNA1BP2	EBNA1 binding protein 2	coding	chr1	-	NM_001159936	43164174	43172570	10	1p35-p33	10969	NM_001159936	RefSeq	Homo sapiens EBNA1 binding protein 2 (EBNA1BP2), transcript variant 1, mRNA.	chr1	100	100	0	NA	NM_001159936	Q99848	NM_001159936	Hs.346868	adipose tissue| adrenal gland| ascites| blood| bone| bone marrow| brain| cervix| connective tissue| embryonic tissue| esophagus| eye| heart| intestine| kidney| larynx| liver| lung| lymph| lymph node| mammary gland| mouth| muscle| ovary| pancreas| parathyroid| pituitary gland| placenta| prostate| salivary gland| skin| spleen| stomach| testis| thymus| thyroid| tonsil| trachea| umbilical cord| uteru…	NM_001159936	GO:0042254	ribosome biogenesis	inferred from electronic annotation	NM_001159936	GO:0005634	nucleus	inferred from direct assay	NM_001159936	GO:0044822	poly(A) RNA binding	inferred from direct assay	NA	NA	NA	ENST00000236051	Pfam	IPR008610	Eukaryotic rRNA processing	7.36099
TC0100018438.hg.1	MOB3C	3.14064	3.78896	-1.56734	down	MOB3C	MOB kinase activator 3C	coding	chr1	-	NM_145279	46607715	46616891	10	1p33	148932	NM_145279	RefSeq	Homo sapiens MOB kinase activator 3C (MOB3C), transcript variant 1, mRNA.	chr1	100	100	0	NA	NM_145279	Q70IA8	NM_145279	Hs.632401	adipose tissue| bladder| blood| bone| brain| cervix| connective tissue| embryonic tissue| eye| heart| intestine| kidney| larynx| liver| lung| mammary gland| pancreas| parathyroid| placenta| prostate| skin| stomach| testis| thyroid| trachea| uterus| vascular| breast (mammary gland) tumor| chondrosarcoma| colorectal tumor| gastrointestinal tumor| head and neck tumor| kidney tumor| leukemia| lung tu…	NA	NA	NA	NA	NA	NA	NA	NA	NM_145279	GO:0005515	protein binding	inferred from physical interaction	NA	NA	NA	ENST00000271139	Pfam	IPR005301	MOB kinase activator family	3.14064
TC0100018452.hg.1	GBP7	1.58048	2.2909	-1.63628	down	GBP7	guanylate binding protein 7	coding	chr1	-	NM_207398	89131751	89176040	10	1p22.2	388646	NM_207398	RefSeq	Homo sapiens guanylate binding protein 7 (GBP7), mRNA.	chr1	100	100	0	NA	NM_207398	Q8N8V2	NM_207398	Hs.591450	eye| liver| stomach| gastrointestinal tumor| liver tumor| normal| fetus| adult	NM_207398	GO:0008152	metabolic process	inferred from electronic annotation	NM_207398	GO:0016020	membrane	inferred from electronic annotation	NM_207398	GO:0003924	GTPase activity	inferred from electronic annotation	NA	NA	NA	ENST00000294671	Pfam	IPR003191	Guanylate-binding protein, C-terminal	1.58048
TC0100018471.hg.1	WARS2	3.48951	4.36801	-1.83847	down	WARS2	tryptophanyl tRNA synthetase 2, mitochondrial	coding	chr1	-	NM_015836	119031216	119140672	10	1p12	10352	NM_015836	RefSeq	Homo sapiens tryptophanyl tRNA synthetase 2, mitochondrial (WARS2), transcript variant 1, mRNA.	chr1	100	100	0	NA	NM_015836	Q9UGM6	NM_015836	Hs.523506	ascites| bladder| blood| bone| bone marrow| brain| cervix| connective tissue| embryonic tissue| esophagus| eye| intestine| kidney| liver| lung| lymph| lymph node| mammary gland| mouth| muscle| ovary| pancreas| pharynx| placenta| prostate| skin| testis| thymus| thyroid| uterus| vascular| breast (mammary gland) tumor| cervical tumor| chondrosarcoma| colorectal tumor| esophageal tumor| gastrointesti…	NM_015836	GO:0001570	vasculogenesis	inferred from electronic annotation	NM_015836	GO:0005759	mitochondrial matrix	traceable author statement	NM_015836	GO:0004830	tryptophan-tRNA ligase activity	inferred from electronic annotation	NM_015836	HumanCyc	TRNA-CHARGING-PWY	ENST00000235521	Pfam	IPR002305	Aminoacyl-tRNA synthetase, class Ic	3.48951
TC0100018479.hg.1	NOTCH2NL	3.70595	4.39702	-1.61448	down	NOTCH2NL	notch 2 N-terminal like	coding	chr1	-	NM_203458	146146203	146229034	10	1q21.2	388677	NM_203458	RefSeq	Homo sapiens notch 2 N-terminal like (NOTCH2NL), mRNA.	chr1	100	100	0	NA	NM_203458	Q7Z3S9	NM_203458	Hs.655156	ear| embryonic tissue| eye| kidney| liver| lung| mammary gland| ovary| pancreas| placenta| prostate| skin| testis| thyroid| uterus| vascular| head and neck tumor| normal| ovarian tumor| pancreatic tumor| prostate cancer| skin tumor| uterine tumor| fetus| adult	NM_203458	GO:0007219	Notch signaling pathway	inferred from electronic annotation	NM_203458	GO:0005576	extracellular region	inferred from electronic annotation	NM_203458	GO:0005509	calcium ion binding	inferred from electronic annotation	NA	NA	NA	ENST00000362074	Pfam	IPR000742	EGF-like domain	3.70595
TC0100018480.hg.1	NBPF14	3.58158	4.62505	-2.06118	down	NBPF14	neuroblastoma breakpoint family, member 14	coding	chr1	-	NM_015383	148531385	148596011	10	1q21.2	25832	NM_015383	RefSeq	Homo sapiens neuroblastoma breakpoint family, member 14 (NBPF14), mRNA.	chr1	100	100	0	NA	NM_015383	Q3BBV0	NM_015383	Hs.732082	adipose tissue| adrenal gland| blood| brain| cervix| eye| heart| intestine| kidney| liver| lung| lymph node| muscle| nerve| ovary| pancreas| pituitary gland| placenta| skin| stomach| testis| thyroid| uterus| vascular|adrenal tumor| cervical tumor| colorectal tumor| gastrointestinal tumor| germ cell tumor| glioma| head and neck tumor| liver tumor| non-neoplasia| normal| ovarian tumor| pancreatic t…	NA	NA	NA	NA	NM_015383	GO:0005737	cytoplasm	inferred from electronic annotation	NM_015383	GO:0044822	poly(A) RNA binding	inferred from direct assay	NA	NA	NA	OTTHUMT00000476570	Pfam	IPR010630	Neuroblastoma breakpoint family (NBPF) domain	3.58158
TC0100018509.hg.1	GLMP	2.15811	2.86136	-1.62817	down	GLMP	glycosylated lysosomal membrane protein	coding	chr1	-	ENST00000480968	156290096	156292548	10	1q22	112770	ENST00000480968	ENSEMBL	glycosylated lysosomal membrane protein [gene_biotype:protein_coding transcript_biotype:processed_transcript]	chr1	100	100	0	NA	ENST00000480968	Q8WWB7	ENST00000480968	Hs.202522	adrenal gland| bladder| blood| bone| brain| cervix| connective tissue| embryonic tissue| eye| intestine| kidney| lung| mammary gland| muscle| ovary| pancreas| pharynx| pituitary gland| placenta| prostate| skin| spleen| stomach| testis| thyroid| uterus| vascular|adrenal tumor| breast (mammary gland) tumor| cervical tumor| chondrosarcoma| colorectal tumor| gastrointestinal tumor| germ cell tumor| g…	ENST00000480968	GO:0030522	intracellular receptor signaling pathway	inferred from mutant phenotype	ENST00000480968	GO:0005634	nucleus	inferred from direct assay	ENST00000480968	GO:0003700	transcription factor activity, sequence-specific DNA binding	inferred from mutant phenotype	NA	NA	NA	NA	NA	NA	NA	2.15811
TC0100018510.hg.1	GLMP	7.79842	7.05673	1.67214	up	GLMP	glycosylated lysosomal membrane protein	coding	chr1	-	NM_001256604	156292687	156295689	10	1q22	112770	NM_001256604	RefSeq	Homo sapiens glycosylated lysosomal membrane protein (GLMP), transcript variant 2, mRNA.	chr1	100	100	0	NA	NM_001256604	Q8WWB7	NM_001256604	Hs.202522	adrenal gland| bladder| blood| bone| brain| cervix| connective tissue| embryonic tissue| eye| intestine| kidney| lung| mammary gland| muscle| ovary| pancreas| pharynx| pituitary gland| placenta| prostate| skin| spleen| stomach| testis| thyroid| uterus| vascular|adrenal tumor| breast (mammary gland) tumor| cervical tumor| chondrosarcoma| colorectal tumor| gastrointestinal tumor| germ cell tumor| g…	NM_001256604	GO:0030522	intracellular receptor signaling pathway	inferred from mutant phenotype	NM_001256604	GO:0005634	nucleus	inferred from direct assay	NM_001256604	GO:0003700	transcription factor activity, sequence-specific DNA binding	inferred from mutant phenotype	NA	NA	NA	ENST00000362007	Pfam	IPR029382	Lysosomal transcription factor, NCU-G1	7.79842
TC0100018532.hg.1	PIGC	3.24853	4.38165	-2.19333	down	PIGC	phosphatidylinositol glycan anchor biosynthesis class C	coding	chr1	-	NM_002642	172441457	172444090	10	1q23-q25	5279	NM_002642	RefSeq	Homo sapiens phosphatidylinositol glycan anchor biosynthesis, class C (PIGC), transcript variant 2, mRNA.	chr1	100	100	0	NA	NM_002642	Q92535	NM_002642	Hs.188456	adipose tissue| ascites| bladder| blood| bone| bone marrow| brain| cervix| connective tissue| embryonic tissue| eye| heart| intestine| kidney| liver| lung| lymph| lymph node| mammary gland| mouth| muscle| ovary| pancreas| parathyroid| placenta| prostate| salivary gland| skin| stomach| testis| tonsil| uterus| vascular| bladder carcinoma| breast (mammary gland) tumor| cervical tumor| chondrosarcoma…	NM_002642	GO:0006501	C-terminal protein lipidation	traceable author statement	NM_002642	GO:0000506	glycosylphosphatidylinositol-N-acetylglucosaminyltransferase (GPI-GnT) complex	inferred from direct assay	NM_002642	GO:0003824	catalytic activity	traceable author statement	NA	NA	NA	ENST00000344529	Pfam	IPR009450	Phosphatidylinositol N-acetylglucosaminyltransferase subunit C	3.24853
TC0100018562.hg.1	AIDA	5.584	6.22039	-1.55443	down	AIDA	axin interactor, dorsalization associated	coding	chr1	-	NM_022831	222668013	222713210	10	1q41	64853	NM_022831	RefSeq	Homo sapiens axin interactor, dorsalization associated (AIDA), mRNA.	chr1	100	100	0	NA	NM_022831	Q96BJ3	NM_022831	Hs.156625	adipose tissue| adrenal gland| ascites| blood| bone| brain| cervix| connective tissue| embryonic tissue| eye| heart| kidney| liver| lung| lymph node| mammary gland| mouth| muscle| ovary| pancreas| pituitary gland| placenta| prostate| salivary gland| skin| spleen| stomach| testis| thymus| umbilical cord| uterus| vascular| breast (mammary gland) tumor| chondrosarcoma| gastrointestinal tumor| germ c…	NM_022831	GO:0009953	dorsal/ventral pattern formation	inferred from sequence or structural similarity	NM_022831	GO:0005737	cytoplasm	inferred from electronic annotation	NM_022831	GO:0005515	protein binding	inferred from physical interaction	NA	NA	NA	ENST00000340020	Pfam	IPR023421	Axin interactor, dorsalization-associated protein, N-terminal	5.584
TC0100018569.hg.1	HNRNPU	6.66291	7.37386	-1.63689	down	HNRNPU	heterogeneous nuclear ribonucleoprotein U (scaffold attachment factor A)	coding	chr1	-	NM_004501	244850300	244864542	10	1q44	3192	NM_004501	RefSeq	Homo sapiens heterogeneous nuclear ribonucleoprotein U (scaffold attachment factor A) (HNRNPU), transcript variant 2, mRNA.	chr1	100	100	0	NA	NM_004501	Q00839	NM_004501	Hs.106212	adipose tissue| adrenal gland| ascites| bladder| blood| bone| bone marrow| brain| cervix| connective tissue| ear| embryonic tissue| esophagus| eye| heart| intestine| kidney| larynx| liver| lung| lymph| lymph node| mammary gland| mouth| muscle| nerve| ovary| pancreas| parathyroid| pharynx| pituitary gland| placenta| prostate| salivary gland| skin| spleen| stomach| testis| thymus| thyroid| tonsil| …	NM_004501	GO:0000398	mRNA splicing, via spliceosome	inferred by curator	NM_004501	GO:0005634	nucleus	inferred from direct assay	NM_004501	GO:0001047	core promoter binding	inferred from sequence or structural similarity	NM_004501	GenMAPP	mRNA_processing_Reactome	ENST00000283179	Pfam	IPR003034	SAP domain	6.66291
TC0200006476.hg.1	SNTG2	2.81597	3.46157	-1.56439	down	SNTG2	syntrophin, gamma 2	coding	chr2	+	NM_018968	950868	1367613	10	2p25.3	54221	NM_018968	RefSeq	Homo sapiens syntrophin, gamma 2 (SNTG2), mRNA.	chr2	100	100	0	NA	NM_018968	Q9NY99	NM_018968	Hs.595069	brain| connective tissue| ovary| testis| trachea| germ cell tumor| normal| primitive neuroectodermal tumor of the CNS| soft tissue/muscle tissue tumor| fetus| juvenile| adult	NM_018968	GO:0007417	central nervous system development	traceable author statement	NM_018968	GO:0005737	cytoplasm	inferred from electronic annotation	NM_018968	GO:0003779	actin binding	inferred from electronic annotation	NA	NA	NA	ENST00000308624	Pfam	IPR001478	PDZ domain	2.81597
TC0200006627.hg.1	ID2	4.01631	5.01733	-2.00141	down	ID2	inhibitor of DNA binding 2, dominant negative helix-loop-helix protein	coding	chr2	+	NM_002166	8678845	8684453	10	2p25	3398	NM_002166	RefSeq	Homo sapiens inhibitor of DNA binding 2, dominant negative helix-loop-helix protein (ID2), mRNA.	chr2	100	100	0	NA	NM_002166	Q02363	NM_002166	Hs.180919	adrenal gland| ascites| blood| bone| bone marrow| brain| connective tissue| ear| embryonic tissue| eye| heart| intestine| kidney| larynx| liver| lung| lymph node| mammary gland| nerve| ovary| pancreas| parathyroid| pituitary gland| placenta| prostate| skin| stomach| testis| thyroid| uterus| vascular|adrenal tumor| breast (mammary gland) tumor| chondrosarcoma| colorectal tumor| gastrointestinal tu…	NA	NA	NA	NA	NM_002166	GO:0005634	nucleus	inferred from direct assay	NM_002166	GO:0005515	protein binding	inferred from physical interaction	NA	NA	NA	ENST00000234091	Pfam	IPR011598	Myc-type, basic helix-loop-helix (bHLH) domain	4.01631
TC0200006643.hg.1	ASAP2	2.70457	3.63165	-1.90142	down	ASAP2	ArfGAP with SH3 domain, ankyrin repeat and PH domain 2	coding	chr2	+	NM_001135191	9206765	9405683	10	2p25|2p24	8853	NM_001135191	RefSeq	Homo sapiens ArfGAP with SH3 domain, ankyrin repeat and PH domain 2 (ASAP2), transcript variant 2, mRNA.	chr2	100	100	0	NA	NM_001135191	O43150	NM_001135191	Hs.555902	adrenal gland| ascites| bone| brain| connective tissue| embryonic tissue| esophagus| eye| heart| intestine| kidney| larynx| liver| lung| lymph node| mammary gland| mouth| muscle| nerve| ovary| pancreas| pituitary gland| placenta| skin| stomach| testis| thymus| trachea| uterus| vascular| bladder carcinoma| breast (mammary gland) tumor| chondrosarcoma| colorectal tumor| esophageal tumor| gastrointe…	NM_001135191	GO:0043085	positive regulation of catalytic activity	traceable author statement	NM_001135191	GO:0005886	plasma membrane	inferred from electronic annotation	NM_001135191	GO:0005096	GTPase activator activity	inferred from electronic annotation	NA	NA	NA	ENST00000281419	Pfam	IPR001164	Arf GTPase activating protein	2.70457
TC0200006677.hg.1	RRM2	5.90156	7.0333	-2.19122	down	RRM2	ribonucleotide reductase M2	coding	chr2	+	NM_001034	10122328	10131419	10	2p25-p24	6241	NM_001034	RefSeq	Homo sapiens ribonucleotide reductase M2 (RRM2), transcript variant 2, mRNA.	chr2	100	100	0	NA	NM_001034	P31350	NM_001034	Hs.226390	adrenal gland| ascites| bladder| blood| bone| bone marrow| brain| cervix| connective tissue| embryonic tissue| esophagus| eye| heart| intestine| kidney| liver| lung| lymph| lymph node| mammary gland| mouth| muscle| nerve| ovary| pancreas| placenta| prostate| salivary gland| skin| spleen| stomach| testis| thymus| thyroid| tonsil| trachea| umbilical cord| uterus| vascular|adrenal tumor| bladder car…	NA	NA	NA	NA	NM_001034	GO:0005634	nucleus	inferred from direct assay	NM_001034	GO:0004748	ribonucleoside-diphosphate reductase activity, thioredoxin disulfide as acceptor	not recorded	NM_001034	HumanCyc	PWY-6125	ENST00000304567	Pfam	IPR000358	Ribonucleotide reductase small subunit	5.90156
TC0200006757.hg.1	TRIB2	1.79491	2.74239	-1.9285	down	TRIB2	tribbles pseudokinase 2	coding	chr2	+	NM_021643	12716872	12742734	10	2p24.3	28951	NM_021643	RefSeq	Homo sapiens tribbles pseudokinase 2 (TRIB2), transcript variant 1, mRNA.	chr2	100	100	0	NA	NM_021643	Q92519	NM_021643	Hs.467751	adipose tissue| adrenal gland| blood| bone| brain| connective tissue| ear| embryonic tissue| eye| heart| intestine| kidney| liver| lung| lymph| lymph node| mammary gland| mouth| muscle| nerve| ovary| pancreas| pituitary gland| placenta| prostate| salivary gland| skin| spleen| stomach| testis| thymus| trachea| uterus| vascular| breast (mammary gland) tumor| chondrosarcoma| colorectal tumor| germ c…	NM_021643	GO:0006468	protein phosphorylation	inferred from sequence or structural similarity	NM_021643	GO:0005634	nucleus	not recorded	NM_021643	GO:0000166	nucleotide binding	inferred from sequence or structural similarity	NA	NA	NA	ENST00000155926	Pfam	IPR000719	Protein kinase domain	1.79491
TC0200007015.hg.1	RAB10	6.78471	7.56985	-1.72327	down	RAB10	RAB10, member RAS oncogene family	coding	chr2	+	NM_016131	26033860	26137454	10	2p23.3	10890	NM_016131	RefSeq	Homo sapiens RAB10, member RAS oncogene family (RAB10), mRNA.	chr2	100	100	0	NA	NM_016131	P61026	NM_016131	Hs.467960	adipose tissue| adrenal gland| ascites| bladder| blood| bone| bone marrow| brain| cervix| connective tissue| ear| embryonic tissue| esophagus| eye| heart| intestine| kidney| larynx| liver| lung| lymph| lymph node| mammary gland| mouth| muscle| ovary| pancreas| parathyroid| pharynx| pituitary gland| placenta| prostate| skin| spleen| stomach| testis| thymus| thyroid| trachea| uterus| vascular|adren…	NA	NA	NA	NA	NM_016131	GO:0000145	exocyst	inferred from sequence or structural similarity	NM_016131	GO:0003924	GTPase activity	not recorded	NA	NA	NA	ENST00000264710	Pfam	IPR001806	Small GTPase superfamily	6.78471
TC0200007052.hg.1	EMILIN1	3.87976	4.79935	-1.89158	down	EMILIN1	elastin microfibril interfacer 1	coding	chr2	+	NM_007046	27078567	27086408	10	2p23.3-p23.2	11117	NM_007046	RefSeq	Homo sapiens elastin microfibril interfacer 1 (EMILIN1), mRNA.	chr2	100	100	0	NA	NM_007046	Q9Y6C2	NM_007046	Hs.63348	adipose tissue| bone| brain| cervix| connective tissue| embryonic tissue| esophagus| eye| heart| intestine| kidney| liver| lung| mammary gland| nerve| ovary| pancreas| placenta| prostate| salivary gland| skin| spleen| stomach| testis| thymus| uterus| breast (mammary gland) tumor| chondrosarcoma| colorectal tumor| esophageal tumor| gastrointestinal tumor| germ cell tumor| glioma| head and neck tum…	NM_007046	GO:0007155	cell adhesion	inferred from electronic annotation	NM_007046	GO:0005576	extracellular region	traceable author statement	NM_007046	GO:0005515	protein binding	inferred from physical interaction	NA	NA	NA	ENST00000380320	Pfam	IPR001073	C1q domain	3.87976
TC0200007077.hg.1	SLC4A1AP	3.85112	4.65218	-1.74238	down	SLC4A1AP	solute carrier family 4 (anion exchanger), member 1, adaptor protein	coding	chr2	+	NM_018158	27663471	27694980	10	2p23.3	22950	NM_018158	RefSeq	Homo sapiens solute carrier family 4 (anion exchanger), member 1, adaptor protein (SLC4A1AP), mRNA.	chr2	100	100	0	NA	NM_018158	Q9BWU0	NM_018158	Hs.306000	adrenal gland| ascites| blood| bone| bone marrow| brain| cervix| connective tissue| embryonic tissue| esophagus| eye| heart| intestine| kidney| liver| lung| mammary gland| mouth| muscle| ovary| pancreas| pharynx| placenta| prostate| skin| spleen| stomach| testis| thymus| thyroid| trachea| uterus| vascular|adrenal tumor| breast (mammary gland) tumor| cervical tumor| chondrosarcoma| colorectal tumo…	NA	NA	NA	NA	NM_018158	GO:0005634	nucleus	inferred from direct assay	NM_018158	GO:0005515	protein binding	inferred from physical interaction	NA	NA	NA	ENST00000326019	Pfam	IPR000253	Forkhead-associated (FHA) domain	3.85112
TC0200007115.hg.1	CLIP4	1.84369	3.07718	-2.35135	down	CLIP4	CAP-GLY domain containing linker protein family, member 4	coding	chr2	+	NM_001287527	29097676	29189643	10	2p23.2	79745	NM_001287527	RefSeq	Homo sapiens CAP-GLY domain containing linker protein family, member 4 (CLIP4), transcript variant 2, mRNA.	chr2	100	100	0	NA	NM_001287527	Q8N3C7	NM_001287527	Hs.122927	adipose tissue| bladder| bone marrow| brain| connective tissue| embryonic tissue| esophagus| eye| heart| intestine| kidney| larynx| liver| lung| lymph node| mammary gland| mouth| muscle| nerve| pancreas| parathyroid| pharynx| pituitary gland| placenta| prostate| skin| testis| thyroid| trachea| uterus| vascular| breast (mammary gland) tumor| chondrosarcoma| colorectal tumor| esophageal tumor| germ…	NA	NA	NA	NA	NM_001287527	GO:0016020	membrane	inferred from electronic annotation	NM_001287527	GO:0005515	protein binding	inferred from physical interaction	NA	NA	NA	ENST00000320081	Pfam	IPR000938	CAP Gly-rich domain	1.84369
TC0200007144.hg.1	LCLAT1	4.81648	5.79185	-1.96613	down	LCLAT1	lysocardiolipin acyltransferase 1	coding	chr2	+	NM_001002257	30447226	30644225	10	2p23.1	253558	NM_001002257	RefSeq	Homo sapiens lysocardiolipin acyltransferase 1 (LCLAT1), transcript variant 2, mRNA.	chr2	100	100	0	NA	NM_001002257	Q6UWP7	NM_001002257	Hs.468048	ascites| blood| bone| brain| connective tissue| ear| embryonic tissue| eye| heart| kidney| lung| mammary gland| mouth| muscle| pancreas| pharynx| prostate| skin| testis| thymus| trachea| uterus| vascular| breast (mammary gland) tumor| chondrosarcoma| gastrointestinal tumor| germ cell tumor| head and neck tumor| kidney tumor| leukemia| lymphoma| normal| primitive neuroectodermal tumor of the CNS| …	NA	NA	NA	NA	NM_001002257	GO:0005789	endoplasmic reticulum membrane	traceable author statement	NM_001002257	GO:0003841	1-acylglycerol-3-phosphate O-acyltransferase activity	inferred from electronic annotation	NA	NA	NA	ENST00000309052	Pfam	IPR002123	Phospholipid/glycerol acyltransferase	4.81648
TC0200007174.hg.1	SPAST	4.00779	4.74621	-1.66835	down	SPAST	spastin	coding	chr2	+	NM_014946	32063611	32157637	10	2p24-p21	6683	NM_014946	RefSeq	Homo sapiens spastin (SPAST), transcript variant 1, mRNA.	chr2	100	100	0	NA	NM_014946	Q9UBP0	NM_014946	Hs.468091	blood| brain| cervix| connective tissue| ear| embryonic tissue| esophagus| eye| intestine| kidney| liver| lung| lymph node| mammary gland| mouth| muscle| ovary| pancreas| placenta| skin| testis| thymus| thyroid| trachea| uterus| vascular| cervical tumor| esophageal tumor| germ cell tumor| glioma| head and neck tumor| kidney tumor| leukemia| lung tumor| non-neoplasia| normal| ovarian tumor| primit…	NM_014946	GO:0001578	microtubule bundle formation	inferred from direct assay	NM_014946	GO:0005634	nucleus	inferred from direct assay	NM_014946	GO:0005515	protein binding	inferred from physical interaction	NA	NA	NA	ENST00000315285	Pfam	IPR003959	ATPase, AAA-type, core	4.00779
TC0200007348.hg.1	PKDCC	4.1323	4.76772	-1.55339	down	PKDCC	protein kinase domain containing, cytoplasmic	coding	chr2	+	NM_138370	42048020	42058528	10	2p21	91461	NM_138370	RefSeq	Homo sapiens protein kinase domain containing, cytoplasmic (PKDCC), mRNA.	chr2	100	100	0	NA	NM_138370	Q504Y2	NM_138370	Hs.408542	ascites| brain| cervix| connective tissue| ear| embryonic tissue| eye| heart| intestine| kidney| liver| lung| mammary gland| muscle| nerve| ovary| pancreas| placenta| prostate| skin| stomach| testis| thymus| trachea| uterus| vascular| chondrosarcoma| colorectal tumor| gastrointestinal tumor| germ cell tumor| glioma| kidney tumor| liver tumor| lung tumor| non-neoplasia| normal| ovarian tumor| panc…	NA	NA	NA	NA	NM_138370	GO:0005576	extracellular region	inferred from direct assay	NM_138370	GO:0004672	protein kinase activity	inferred from sequence or structural similarity	NA	NA	NA	ENST00000294964	Pfam	IPR022049	FAM69, protein-kinase domain	4.1323
TC0200007363.hg.1	MTA3	3.35531	4.01484	-1.57957	down	MTA3	metastasis associated 1 family member 3	coding	chr2	+	NM_001282755	42494569	42756947	10	2p21	57504	NM_001282755	RefSeq	Homo sapiens metastasis associated 1 family, member 3 (MTA3), transcript variant 1, mRNA.	chr2	100	100	0	NA	NM_001282755	Q9BTC8	NA	NA	NA	NM_001282755	GO:0006325	chromatin organization	traceable author statement	NM_001282755	GO:0005634	nucleus	inferred from direct assay	NM_001282755	GO:0003682	chromatin binding	inferred from electronic annotation	NA	NA	NA	ENST00000405094	Pfam	IPR000679	Zinc finger, GATA-type	3.35531
TC0200007717.hg.1	AHSA2	2.46222	3.27043	-1.75104	down	AHSA2	AHA1, activator of heat shock 90kDa protein ATPase homolog 2 (yeast)	coding	chr2	+	NM_152392	61177418	61191203	10	2p15	130872	NM_152392	RefSeq	Homo sapiens AHA1, activator of heat shock 90kDa protein ATPase homolog 2 (yeast) (AHSA2), mRNA.	chr2	100	100	0	NA	NM_152392	Q719I0	NM_152392	Hs.655602	bladder| blood| bone| brain| connective tissue| ear| embryonic tissue| esophagus| eye| heart| intestine| kidney| larynx| liver| lung| lymph node| mammary gland| mouth| muscle| nerve| ovary| pancreas| parathyroid| placenta| prostate| skin| stomach| testis| thymus| thyroid| uterus| vascular| bladder carcinoma| breast (mammary gland) tumor| chondrosarcoma| colorectal tumor| esophageal tumor| gastroi…	NM_152392	GO:0032781	positive regulation of ATPase activity	inferred from electronic annotation	NA	NA	NA	NA	NM_152392	GO:0001671	ATPase activator activity	inferred from electronic annotation	NA	NA	NA	NA	NA	NA	NA	2.46222
TC0200007746.hg.1	B3GNT2	2.7219	3.88769	-2.24357	down	B3GNT2	UDP-GlcNAc:betaGal beta-1,3-N-acetylglucosaminyltransferase 2	coding	chr2	+	NM_006577	62196113	62224731	10	2p15	10678	NM_006577	RefSeq	Homo sapiens UDP-GlcNAc:betaGal beta-1,3-N-acetylglucosaminyltransferase 2 (B3GNT2), mRNA.	chr2	100	100	0	NA	NM_006577	Q9NY97	NM_006577	Hs.173203	adrenal gland| bladder| blood| bone| bone marrow| brain| connective tissue| embryonic tissue| eye| heart| intestine| kidney| liver| lung| lymph| lymph node| mammary gland| mouth| pancreas| placenta| prostate| skin| stomach| testis| trachea| uterus| vascular|adrenal tumor| bladder carcinoma| breast (mammary gland) tumor| chondrosarcoma| colorectal tumor| gastrointestinal tumor| germ cell tumor| gl…	NM_006577	GO:0005975	carbohydrate metabolic process	traceable author statement	NM_006577	GO:0000139	Golgi membrane	traceable author statement	NM_006577	GO:0008378	galactosyltransferase activity	inferred from electronic annotation	NA	NA	NA	ENST00000301998	Pfam	IPR002659	Glycosyl transferase, family 31	2.7219
TC0200007805.hg.1	AFTPH	4.87894	5.5223	-1.56196	down	AFTPH	aftiphilin	coding	chr2	+	NM_001002243	64524305	64593005	10	2p14	54812	NM_001002243	RefSeq	Homo sapiens aftiphilin (AFTPH), transcript variant 3, mRNA.	chr2	100	100	0	NA	NM_001002243	Q6ULP2	NM_001002243	Hs.655167	adipose tissue| adrenal gland| ascites| bladder| blood| bone| bone marrow| brain| cervix| connective tissue| embryonic tissue| esophagus| eye| heart| intestine| kidney| larynx| liver| lung| lymph node| mammary gland| mouth| muscle| nerve| ovary| pancreas| parathyroid| pharynx| pituitary gland| placenta| prostate| salivary gland| skin| spleen| stomach| testis| thymus| thyroid| tonsil| trachea| umb…	NM_001002243	GO:0015031	protein transport	inferred from electronic annotation	NM_001002243	GO:0005634	nucleus	inferred from direct assay	NM_001002243	GO:0030276	clathrin binding	inferred from direct assay	NA	NA	NA	ENST00000238855	Pfam	IPR029205	Aftiphilin, clathrin-binding box	4.87894
TC0200007835.hg.1	ACTR2	7.8649	8.63751	-1.70835	down	ACTR2	ARP2 actin-related protein 2 homolog (yeast)	coding	chr2	+	NM_001005386	65227695	65271256	10	2p14	10097	NM_001005386	RefSeq	Homo sapiens ARP2 actin-related protein 2 homolog (yeast) (ACTR2), transcript variant 1, mRNA.	chr2	100	100	0	NA	NM_001005386	P61160	NM_001005386	Hs.744913	adrenal gland| bladder| blood| bone| bone marrow| brain| cervix| connective tissue| embryonic tissue| esophagus| eye| heart| intestine| kidney| larynx| liver| lung| lymph| lymph node| mammary gland| mouth| muscle| nerve| ovary| pancreas| parathyroid| pharynx| pituitary gland| placenta| prostate| salivary gland| skin| spleen| stomach| testis| thymus| tonsil| trachea| uterus| vascular|adrenal tumor…	NM_001005386	GO:0006928	movement of cell or subcellular component	traceable author statement	NM_001005386	GO:0005737	cytoplasm	inferred from direct assay	NM_001005386	GO:0005200	structural constituent of cytoskeleton	inferred from direct assay	NA	NA	NA	ENST00000260641	Pfam	IPR004000	Actin family	7.8649
TC0200007954.hg.1	PCYOX1	4.74606	5.87474	-2.18658	down	PCYOX1	prenylcysteine oxidase 1	coding	chr2	+	NM_016297	70257386	70281191	10	2p13.3	51449	NM_016297	RefSeq	Homo sapiens prenylcysteine oxidase 1 (PCYOX1), mRNA.	chr2	100	100	0	NA	NM_016297	Q9UHG3	NM_016297	Hs.567502	adrenal gland| ascites| bladder| bone| brain| cervix| connective tissue| ear| embryonic tissue| esophagus| eye| heart| intestine| kidney| larynx| liver| lung| lymph node| mammary gland| mouth| muscle| nerve| ovary| pancreas| parathyroid| pharynx| pituitary gland| placenta| prostate| skin| spleen| stomach| testis| thymus| thyroid| trachea| uterus| vascular|adrenal tumor| bladder carcinoma| breast …	NM_016297	GO:0030327	prenylated protein catabolic process	inferred from direct assay	NM_016297	GO:0005764	lysosome	inferred from direct assay	NM_016297	GO:0001735	prenylcysteine oxidase activity	inferred from direct assay	NA	NA	NA	ENST00000264441	Pfam	IPR010795	Prenylcysteine lyase	4.74606
TC0200007994.hg.1	MPHOSPH10	3.28067	4.13276	-1.80512	down	MPHOSPH10	M-phase phosphoprotein 10 (U3 small nucleolar ribonucleoprotein)	coding	chr2	+	NM_005791	71130314	71150102	10	2p13.3	10199	NM_005791	RefSeq	Homo sapiens M-phase phosphoprotein 10 (U3 small nucleolar ribonucleoprotein) (MPHOSPH10), mRNA.	chr2	100	100	0	NA	NM_005791	O00566	NM_005791	Hs.656208	adrenal gland| ascites| bladder| blood| bone| bone marrow| brain| connective tissue| ear| embryonic tissue| esophagus| eye| heart| intestine| kidney| liver| lung| lymph node| mammary gland| mouth| muscle| nerve| ovary| pancreas| parathyroid| placenta| prostate| skin| spleen| stomach| testis| thymus| thyroid| trachea| uterus| vascular|adrenal tumor| breast (mammary gland) tumor| chondrosarcoma| co…	NM_005791	GO:0000375	RNA splicing, via transesterification reactions	non-traceable author statement	NM_005791	GO:0005694	chromosome	inferred from electronic annotation	NM_005791	GO:0005515	protein binding	inferred from physical interaction	NA	NA	NA	ENST00000244230	Pfam	IPR012173	U3 small nucleolar ribonucleoprotein complex, subunit Mpp10	3.28067
TC0200008005.hg.1	DYSF	6.05154	4.68918	2.57105	up	DYSF	dysferlin	coding	chr2	+	NM_001130455	71453623	71686768	10	2p13.3	8291	NM_001130455	RefSeq	Homo sapiens dysferlin (DYSF), transcript variant 2, mRNA.	chr2	100	100	0	NA	NM_001130455	O75923	NA	NA	NA	NM_001130455	GO:0001778	plasma membrane repair	inferred from electronic annotation	NA	NA	NA	NA	NM_001130455	GO:0005509	calcium ion binding	inferred from direct assay	NA	NA	NA	ENST00000258104	Pfam	IPR000008	C2 domain	6.05154
TC0200008041.hg.1	CCT7	7.81991	8.7222	-1.86903	down	CCT7	chaperonin containing TCP1, subunit 7 (eta)	coding	chr2	+	NM_001009570	73233420	73253022	10	2p13.2	10574	NM_001009570	RefSeq	Homo sapiens chaperonin containing TCP1, subunit 7 (eta) (CCT7), transcript variant 2, mRNA.	chr2	100	100	0	NA	NM_001009570	Q99832	NA	NA	NA	NM_001009570	GO:0006457	protein folding	traceable author statement	NM_001009570	GO:0002199	zona pellucida receptor complex	inferred from electronic annotation	NM_001009570	GO:0005515	protein binding	inferred from physical interaction	NA	NA	NA	ENST00000258091	Pfam	IPR002423	Chaperonin Cpn60/TCP-1 family	7.81991
TC0200008059.hg.1	STAMBP	3.9703	4.65815	-1.61088	down	STAMBP	STAM binding protein	coding	chr2	+	NM_006463	73828916	73873659	10	2p13.1	10617	NM_006463	RefSeq	Homo sapiens STAM binding protein (STAMBP), transcript variant 1, mRNA.	chr2	100	100	0	NA	NM_006463	O95630	NM_006463	Hs.469018	ascites| bladder| blood| bone| brain| cervix| connective tissue| ear| embryonic tissue| esophagus| eye| heart| intestine| kidney| larynx| liver| lung| lymph| lymph node| mammary gland| muscle| ovary| pancreas| parathyroid| pituitary gland| placenta| prostate| skin| spleen| stomach| testis| thymus| thyroid| trachea| uterus| vascular| bladder carcinoma| breast (mammary gland) tumor| cervical tumor|…	NM_006463	GO:0000281	mitotic cytokinesis	inferred from mutant phenotype	NM_006463	GO:0005634	nucleus	traceable author statement	NM_006463	GO:0004843	ubiquitin-specific protease activity	inferred from direct assay	NA	NA	NA	ENST00000339566	Pfam	IPR000555	JAB1/MPN/MOV34 metalloenzyme domain	3.9703
TC0200008071.hg.1	MTHFD2	6.49341	7.21768	-1.65206	down	MTHFD2	methylenetetrahydrofolate dehydrogenase (NADP+ dependent) 2, methenyltetrahydrofolate cyclohydrolase	coding	chr2	+	NM_006636	74198562	74217565	10	2p13.1	10797	NM_006636	RefSeq	Homo sapiens methylenetetrahydrofolate dehydrogenase (NADP+ dependent) 2, methenyltetrahydrofolate cyclohydrolase (MTHFD2), transcript variant 1, mRNA.	chr2	100	100	0	NA	NM_006636	P13995	NM_006636	Hs.469030	adipose tissue| adrenal gland| ascites| bladder| blood| bone| bone marrow| brain| cervix| connective tissue| embryonic tissue| esophagus| eye| heart| intestine| kidney| larynx| liver| lung| lymph| lymph node| mammary gland| mouth| muscle| nerve| ovary| pancreas| pharynx| pituitary gland| placenta| prostate| salivary gland| skin| spleen| stomach| testis| thymus| thyroid| tonsil| trachea| uterus| v…	NM_006636	GO:0006730	one-carbon metabolic process	not recorded	NM_006636	GO:0005615	extracellular space	inferred from direct assay	NA	NA	NA	NA	NM_006636	GenMAPP	Nucleotide_Metabolism	ENST00000394053	Pfam	IPR020630	Tetrahydrofolate dehydrogenase/cyclohydrolase, catalytic domain	6.49341
TC0200008259.hg.1	MAT2A	8.0887	9.1377	-2.06909	down	MAT2A	methionine adenosyltransferase II, alpha	coding	chr2	+	NM_005911	85538978	85545280	10	2p11.2	4144	NM_005911	RefSeq	Homo sapiens methionine adenosyltransferase II, alpha (MAT2A), mRNA.	chr2	100	100	0	NA	NM_005911	P31153	NM_005911	Hs.516157	adipose tissue| adrenal gland| ascites| bladder| blood| bone| bone marrow| brain| cervix| connective tissue| ear| embryonic tissue| esophagus| eye| heart| intestine| kidney| larynx| liver| lung| lymph| lymph node| mammary gland| mouth| muscle| nerve| ovary| pancreas| parathyroid| pharynx| pituitary gland| placenta| prostate| salivary gland| skin| spleen| stomach| testis| thymus| thyroid| tonsil| …	NM_005911	GO:0006556	S-adenosylmethionine biosynthetic process	inferred from direct assay	NM_005911	GO:0005829	cytosol	not recorded	NM_005911	GO:0004478	methionine adenosyltransferase activity	inferred from direct assay	NM_005911	HumanCyc	SAM-PWY	ENST00000306434	Pfam	IPR022628	S-adenosylmethionine synthetase, N-terminal	8.0887
TC0200008263.hg.1	USP39	6.87489	7.73428	-1.81427	down	USP39	ubiquitin specific peptidase 39	coding	chr2	+	NM_001256725	85602842	85649284	10	2p11.2	10713	NM_001256725	RefSeq	Homo sapiens ubiquitin specific peptidase 39 (USP39), transcript variant 2, mRNA.	chr2	100	100	0	NA	NM_001256725	Q53GS9	NA	NA	NA	NA	NA	NA	NA	NM_001256725	GO:0005681	spliceosomal complex	inferred from electronic annotation	NM_001256725	GO:0008270	zinc ion binding	inferred from electronic annotation	NA	NA	NA	ENST00000323701	Pfam	IPR001394	Peptidase C19, ubiquitin carboxyl-terminal hydrolase	6.87489
TC0200008335.hg.1	THNSL2	2.72462	3.42145	-1.62093	down	THNSL2	threonine synthase-like 2	coding	chr2	+	NM_001244676	88170295	88186637	10	2p11.2	55258	NM_001244676	RefSeq	Homo sapiens threonine synthase-like 2 (THNSL2), transcript variant 2, mRNA.	chr2	100	100	0	NA	NM_001244676	Q86YJ6	NM_001244676	Hs.740434	adrenal gland| bladder| brain| cervix| connective tissue| embryonic tissue| eye| heart| intestine| kidney| liver| lung| mammary gland| mouth| ovary| pancreas| parathyroid| pharynx| placenta| prostate| skin| spleen| stomach| testis| thymus| trachea| uterus| bladder carcinoma| breast (mammary gland) tumor| cervical tumor| chondrosarcoma| colorectal tumor| gastrointestinal tumor| germ cell tumor| gl…	NM_001244676	GO:0009071	serine family amino acid catabolic process	inferred from sequence or structural similarity	NM_001244676	GO:0005615	extracellular space	inferred from electronic annotation	NM_001244676	GO:0004795	threonine synthase activity	not recorded	NA	NA	NA	ENST00000324166	Pfam	IPR001926	Tryptophan synthase beta subunit-like PLP-dependent enzyme	2.72462
TC0200008351.hg.1	RPIA	3.19615	3.87284	-1.59846	down	RPIA	ribose 5-phosphate isomerase A	coding	chr2	+	NM_144563	88691644	88750935	10	2p11.2	22934	NM_144563	RefSeq	Homo sapiens ribose 5-phosphate isomerase A (RPIA), mRNA.	chr2	100	100	0	NA	NM_144563	P49247	NM_144563	Hs.469264	adrenal gland| ascites| bladder| blood| bone| bone marrow| brain| cervix| connective tissue| ear| embryonic tissue| eye| intestine| kidney| liver| lung| lymph| lymph node| mammary gland| ovary| pancreas| placenta| prostate| skin| spleen| stomach| testis| thyroid| uterus|adrenal tumor| breast (mammary gland) tumor| chondrosarcoma| colorectal tumor| gastrointestinal tumor| germ cell tumor| head and…	NM_144563	GO:0005975	carbohydrate metabolic process	traceable author statement	NM_144563	GO:0005829	cytosol	traceable author statement	NM_144563	GO:0004751	ribose-5-phosphate isomerase activity	non-traceable author statement	NM_144563	GenMAPP	Pentose_Phosphate_Pathway	ENST00000283646	Pfam	IPR004788	Ribose 5-phosphate isomerase, type A	3.19615
TC0200008501.hg.1	ITPRIPL1	2.8176	3.73343	-1.88666	down	ITPRIPL1	inositol 1,4,5-trisphosphate receptor interacting protein-like 1	coding	chr2	+	NM_001008949	96325324	96330517	10	2q11.2	150771	NM_001008949	RefSeq	Homo sapiens inositol 1,4,5-trisphosphate receptor interacting protein-like 1 (ITPRIPL1), transcript variant 2, mRNA.	chr2	100	100	0	NA	NM_001008949	Q6GPH6	NM_001008949	Hs.65009	brain| embryonic tissue| eye| heart| pancreas| testis| glioma| normal| pancreatic tumor| retinoblastoma|embryoid body| blastocyst| fetus| adult	NA	NA	NA	NA	NM_001008949	GO:0016020	membrane	inferred from direct assay	NM_001008949	GO:0005515	protein binding	inferred from physical interaction	NA	NA	NA	ENST00000361124	Pfam	IPR024810	Mab-21 domain	2.8176
TC0200008502.hg.1	NCAPH	3.37019	4.65105	-2.42984	down	NCAPH	non-SMC condensin I complex subunit H	coding	chr2	+	NM_001281710	96335741	96377095	10	2q11.2	23397	NM_001281710	RefSeq	Homo sapiens non-SMC condensin I complex, subunit H (NCAPH), transcript variant 2, mRNA.	chr2	100	100	0	NA	NM_001281710	Q15003	NM_001281710	Hs.308045	adrenal gland| ascites| bladder| blood| bone| bone marrow| brain| connective tissue| embryonic tissue| esophagus| eye| intestine| kidney| larynx| liver| lung| lymph node| mammary gland| mouth| muscle| ovary| pancreas| placenta| skin| spleen| stomach| testis| thymus| tonsil| uterus| vascular|adrenal tumor| breast (mammary gland) tumor| chondrosarcoma| colorectal tumor| esophageal tumor| gastrointe…	NM_001281710	GO:0000278	mitotic cell cycle	traceable author statement	NM_001281710	GO:0000796	condensin complex	inferred from direct assay	NM_001281710	GO:0005515	protein binding	inferred from physical interaction	NA	NA	NA	ENST00000240423	Pfam	IPR022816	Condensin complex subunit 2/barren	3.37019
TC0200008573.hg.1	UNC50	4.00989	4.80948	-1.74061	down	UNC50	unc-50 homolog (C. elegans)	coding	chr2	+	NM_014044	98608579	98618515	10	2q11.2	25972	NM_014044	RefSeq	Homo sapiens unc-50 homolog (C. elegans) (UNC50), mRNA.	chr2	100	100	0	NA	NM_014044	Q53HI1	NM_014044	Hs.13370	blood| bone| bone marrow| brain| cervix| connective tissue| embryonic tissue| eye| heart| intestine| kidney| liver| lung| lymph node| mammary gland| mouth| ovary| pancreas| parathyroid| pituitary gland| placenta| prostate| skin| stomach| testis| thymus| uterus| vascular| breast (mammary gland) tumor| cervical tumor| chondrosarcoma| gastrointestinal tumor| germ cell tumor| glioma| head and neck tu…	NM_014044	GO:0006810	transport	not recorded	NM_014044	GO:0005637	nuclear inner membrane	inferred from electronic annotation	NM_014044	GO:0003723	RNA binding	inferred from electronic annotation	NA	NA	NA	ENST00000357765	Pfam	IPR007881	UNC-50	4.00989
TC0200008587.hg.1	EIF5B	4.39761	5.01515	-1.53426	down	EIF5B	eukaryotic translation initiation factor 5B	coding	chr2	+	NM_015904	99337353	99401326	10	2q11.2	9669	NM_015904	RefSeq	Homo sapiens eukaryotic translation initiation factor 5B (EIF5B), mRNA.	chr2	100	100	0	NA	NM_015904	O60841	NM_015904	Hs.158688	adrenal gland| ascites| bladder| blood| bone| bone marrow| brain| cervix| connective tissue| ear| embryonic tissue| esophagus| eye| heart| intestine| kidney| larynx| liver| lung| lymph| lymph node| mammary gland| mouth| muscle| nerve| ovary| pancreas| pharynx| pituitary gland| placenta| prostate| salivary gland| skin| spleen| stomach| testis| thymus| thyroid| tonsil| trachea| umbilical cord| uter…	NM_015904	GO:0006412	translation	traceable author statement	NM_015904	GO:0005634	nucleus	inferred from direct assay	NM_015904	GO:0003743	translation initiation factor activity	inferred from direct assay	NM_015904	GenMAPP	Translation_Factors	ENST00000289371	Pfam	IPR004161	Translation elongation factor EFTu/EF1A, domain 2	4.39761
TC0200008682.hg.1	TMEM182	1.63941	2.89437	-2.38661	down	TMEM182	transmembrane protein 182	coding	chr2	+	NM_144632	102736908	102843893	10	2q12.1	130827	NM_144632	RefSeq	Homo sapiens transmembrane protein 182 (TMEM182), mRNA.	chr2	100	100	0	NA	NM_144632	Q6ZP80	NM_144632	Hs.436203	bone| bone marrow| brain| embryonic tissue| eye| heart| kidney| liver| lung| lymph node| mammary gland| mouth| muscle| pancreas| pituitary gland| placenta| prostate| skin| stomach| testis| breast (mammary gland) tumor| gastrointestinal tumor| germ cell tumor| head and neck tumor| leukemia| lung tumor| lymphoma| normal| primitive neuroectodermal tumor of the CNS| prostate cancer| skin tumor|embryo…	NA	NA	NA	NA	NM_144632	GO:0016021	integral component of membrane	inferred from electronic annotation	NM_144632	GO:0005515	protein binding	inferred from physical interaction	NA	NA	NA	ENST00000409173	Pfam	IPR004031	PMP-22/EMP/MP20/Claudin superfamily	1.63941
TC0200008724.hg.1	MRPS9	3.84842	4.47764	-1.54673	down	MRPS9	mitochondrial ribosomal protein S9	coding	chr2	+	NM_182640	105037983	105099960	10	2q12.1	64965	NM_182640	RefSeq	Homo sapiens mitochondrial ribosomal protein S9 (MRPS9), mRNA.	chr2	100	100	0	NA	NM_182640	P82933	NM_182640	Hs.590900	ascites| blood| brain| connective tissue| embryonic tissue| esophagus| eye| heart| intestine| kidney| liver| lung| lymph| lymph node| mammary gland| muscle| ovary| pancreas| pharynx| pituitary gland| prostate| skin| stomach| testis| umbilical cord| uterus| breast (mammary gland) tumor| chondrosarcoma| colorectal tumor| gastrointestinal tumor| germ cell tumor| glioma| kidney tumor| leukemia| liver…	NM_182640	GO:0000462	maturation of SSU-rRNA from tricistronic rRNA transcript (SSU-rRNA, 5.8S rRNA, LSU-rRNA)	not recorded	NM_182640	GO:0005730	nucleolus	inferred from direct assay	NM_182640	GO:0003735	structural constituent of ribosome	not recorded	NA	NA	NA	ENST00000258455	Pfam	IPR000754	Ribosomal protein S9	3.84842
TC0200008870.hg.1	BCL2L11	2.39567	3.05778	-1.5824	down	BCL2L11	BCL2-like 11 (apoptosis facilitator)	coding	chr2	+	NM_001204106	111119378	111168447	10	2q13	10018	NM_001204106	RefSeq	Homo sapiens BCL2-like 11 (apoptosis facilitator) (BCL2L11), transcript variant 11, mRNA.	chr2	100	100	0	NA	NM_001204106	O43521	NA	NA	NA	NA	NA	NA	NA	NA	NA	NA	NA	NM_001204106	GO:0005515	protein binding	inferred from physical interaction	NM_001204106	GenMAPP	Apoptosis	ENST00000308659	Pfam	IPR014771	Apoptosis, Bim N-terminal	2.39567
TC0200008921.hg.1	TTL	4.62568	5.52481	-1.86494	down	TTL	tubulin tyrosine ligase	coding	chr2	+	NM_153712	112482154	112541739	10	2q13	150465	NM_153712	RefSeq	Homo sapiens tubulin tyrosine ligase (TTL), mRNA.	chr2	100	100	0	NA	NM_153712	Q8NG68	NM_153712	Hs.358997	ascites| bladder| blood| bone| brain| cervix| connective tissue| ear| embryonic tissue| esophagus| eye| heart| intestine| kidney| larynx| liver| lung| lymph node| mammary gland| mouth| nerve| ovary| pancreas| parathyroid| pharynx| placenta| prostate| salivary gland| skin| spleen| stomach| thymus| thyroid| uterus| vascular| bladder carcinoma| breast (mammary gland) tumor| cervical tumor| chondrosa…	NM_153712	GO:0000226	microtubule cytoskeleton organization	inferred from electronic annotation	NA	NA	NA	NA	NM_153712	GO:0004835	tubulin-tyrosine ligase activity	inferred from electronic annotation	NA	NA	NA	ENST00000233336	Pfam	IPR004344	Tubulin-tyrosine ligase/Tubulin polyglutamylase	4.62568
TC0200008923.hg.1	POLR1B	2.78923	4.19981	-2.65844	down	POLR1B	polymerase (RNA) I polypeptide B	coding	chr2	+	NM_001137604	112541915	112577152	10	2q13	84172	NM_001137604	RefSeq	Homo sapiens polymerase (RNA) I polypeptide B, 128kDa (POLR1B), transcript variant 2, mRNA.	chr2	100	100	0	NA	NM_001137604	Q9H9Y6	NM_001137604	Hs.745127	adrenal gland| ascites| bladder| blood| bone| bone marrow| brain| cervix| connective tissue| embryonic tissue| eye| heart| intestine| kidney| liver| lung| lymph node| mammary gland| mouth| muscle| ovary| pancreas| pharynx| placenta| prostate| skin| spleen| stomach| testis| thymus| thyroid| trachea| uterus|adrenal tumor| breast (mammary gland) tumor| cervical tumor| chondrosarcoma| colorectal tumo…	NA	NA	NA	NA	NM_001137604	GO:0005654	nucleoplasm	traceable author statement	NA	NA	NA	NA	NM_001137604	GenMAPP	RNA_transcription_Reactome	ENST00000263331	Pfam	IPR007120	DNA-directed RNA polymerase, subunit 2, domain 6	2.78923
TC0200008930.hg.1	SLC20A1	5.15008	6.36461	-2.32065	down	SLC20A1	solute carrier family 20 (phosphate transporter), member 1	coding	chr2	+	NM_005415	112645857	112663827	10	2q13	6574	NM_005415	RefSeq	Homo sapiens solute carrier family 20 (phosphate transporter), member 1 (SLC20A1), mRNA.	chr2	100	100	0	NA	NM_005415	Q8WUM9	NM_005415	Hs.187946	adrenal gland| bladder| blood| bone| bone marrow| brain| cervix| connective tissue| embryonic tissue| eye| heart| intestine| kidney| larynx| liver| lung| lymph| lymph node| mammary gland| mouth| muscle| nerve| ovary| pancreas| pharynx| pituitary gland| placenta| prostate| salivary gland| skin| spleen| stomach| testis| thymus| thyroid| trachea| uterus| vascular|adrenal tumor| bladder carcinoma| br…	NM_005415	GO:0006796	phosphate-containing compound metabolic process	traceable author statement	NM_005415	GO:0005886	plasma membrane	traceable author statement	NM_005415	GO:0004871	signal transducer activity	inferred from mutant phenotype	NA	NA	NA	ENST00000272542	Pfam	IPR001204	Phosphate transporter	5.15008
TC0200009005.hg.1	DPP10	1.94011	1.34623	1.5093	up	DPP10	dipeptidyl-peptidase 10 (inactive)	coding	chr2	+	NM_001004360	114442299	115845752	10	2q14.1	57628	NM_001004360	RefSeq	Homo sapiens dipeptidyl-peptidase 10 (non-functional) (DPP10), transcript variant 2, mRNA.	chr2	100	100	0	NA	NM_001004360	Q8N608	NM_001004360	Hs.580539	adrenal gland| bladder| brain| connective tissue| embryonic tissue| eye| intestine| kidney| liver| testis| uterus|adrenal tumor| colorectal tumor| gastrointestinal tumor| kidney tumor| non-neoplasia| normal| ovarian tumor| retinoblastoma| uterine tumor|embryoid body| fetus| adult	NM_001004360	GO:0006508	proteolysis	inferred from electronic annotation	NM_001004360	GO:0005886	plasma membrane	inferred from sequence or structural similarity	NM_001004360	GO:0008236	serine-type peptidase activity	inferred from electronic annotation	NA	NA	NA	ENST00000310323	Pfam	IPR001375	Peptidase S9, prolyl oligopeptidase, catalytic domain	1.94011
TC0200009041.hg.1	DDX18	5.58344	6.56428	-1.97362	down	DDX18	DEAD (Asp-Glu-Ala-Asp) box polypeptide 18	coding	chr2	+	NM_006773	117814650	117832379	10	2q14.1	8886	NM_006773	RefSeq	Homo sapiens DEAD (Asp-Glu-Ala-Asp) box polypeptide 18 (DDX18), mRNA.	chr2	100	100	0	NA	NM_006773	Q9NVP1	NM_006773	Hs.744922	adipose tissue| adrenal gland| ascites| bladder| blood| bone| bone marrow| brain| cervix| connective tissue| embryonic tissue| esophagus| eye| heart| intestine| kidney| liver| lung| lymph| lymph node| mammary gland| mouth| muscle| ovary| pancreas| parathyroid| pituitary gland| placenta| prostate| skin| spleen| stomach| testis| thymus| thyroid| trachea| uterus| vascular|adrenal tumor| breast (mamm…	NM_006773	GO:0010501	RNA secondary structure unwinding	not recorded	NM_006773	GO:0005730	nucleolus	inferred from direct assay	NM_006773	GO:0004004	ATP-dependent RNA helicase activity	traceable author statement	NA	NA	NA	ENST00000263239	Pfam	IPR001650	Helicase, C-terminal	5.58344
TC0200009134.hg.1	TSN	4.70465	5.7673	-2.08876	down	TSN	translin	coding	chr2	+	NM_001261401	121737103	121767853	10	2q21.1	7247	NM_001261401	RefSeq	Homo sapiens translin (TSN), transcript variant 2, mRNA.	chr2	100	100	0	NA	NM_001261401	Q15631	NM_001261401	Hs.75066	adipose tissue| adrenal gland| ascites| bladder| blood| bone| bone marrow| brain| cervix| connective tissue| embryonic tissue| esophagus| eye| heart| intestine| kidney| liver| lung| lymph| lymph node| mammary gland| mouth| muscle| nerve| ovary| pancreas| pharynx| placenta| prostate| skin| spleen| stomach| testis| thymus| thyroid| trachea| umbilical cord| uterus| vascular|adrenal tumor| bladder ca…	NM_001261401	GO:0006310	DNA recombination	traceable author statement	NM_001261401	GO:0005634	nucleus	inferred from electronic annotation	NA	NA	NA	NA	NA	NA	NA	ENST00000389682	Pfam	IPR002848	Translin	4.70465
TC0200009239.hg.1	UGGT1	2.93176	3.74252	-1.75414	down	UGGT1	UDP-glucose glycoprotein glucosyltransferase 1	coding	chr2	+	NM_020120	128091180	128195677	10	2q14.3	56886	NM_020120	RefSeq	Homo sapiens UDP-glucose glycoprotein glucosyltransferase 1 (UGGT1), transcript variant 1, mRNA.	chr2	100	100	0	NA	NM_020120	Q9NYU2	NM_020120	Hs.743306	adrenal gland| ascites| bladder| blood| bone| bone marrow| brain| connective tissue| embryonic tissue| eye| heart| intestine| kidney| liver| lung| lymph| lymph node| mammary gland| mouth| muscle| nerve| ovary| pancreas| pituitary gland| placenta| prostate| skin| spleen| stomach| testis| thymus| thyroid| trachea| uterus| vascular|adrenal tumor| breast (mammary gland) tumor| chondrosarcoma| colorec…	NM_020120	GO:0006457	protein folding	traceable author statement	NM_020120	GO:0005783	endoplasmic reticulum	inferred from direct assay	NM_020120	GO:0003980	UDP-glucose:glycoprotein glucosyltransferase activity	inferred from direct assay	NA	NA	NA	ENST00000259253	Pfam	IPR009448	UDP-glucose:Glycoprotein Glucosyltransferase	2.93176
TC0200009487.hg.1	SPOPL	1.35075	2.70399	-2.55486	down	SPOPL	speckle-type POZ protein-like	coding	chr2	+	NM_001001664	138501780	138574458	10	2q22.1	339745	NM_001001664	RefSeq	Homo sapiens speckle-type POZ protein-like (SPOPL), mRNA.	chr2	100	100	0	NA	NM_001001664	Q6IQ16	NM_001001664	Hs.333297	adipose tissue| adrenal gland| ascites| bladder| blood| bone marrow| brain| connective tissue| embryonic tissue| eye| heart| intestine| kidney| liver| lung| lymph node| mammary gland| mouth| muscle| ovary| pancreas| placenta| prostate| salivary gland| skin| spleen| stomach| testis| trachea| uterus| vascular| breast (mammary gland) tumor| chondrosarcoma| gastrointestinal tumor| germ cell tumor| gl…	NM_001001664	GO:0016567	protein ubiquitination	inferred from electronic annotation	NM_001001664	GO:0005634	nucleus	inferred from electronic annotation	NM_001001664	GO:0005515	protein binding	inferred from physical interaction	NA	NA	NA	ENST00000280098	Pfam	IPR000210	BTB/POZ domain	1.35075
TC0200009616.hg.1	KIF5C	1.44578	2.36734	-1.89416	down	KIF5C	kinesin family member 5C	coding	chr2	+	NR_111932	148875223	149026759	10	2q23.1	3800	NR_111932	RefSeq	Homo sapiens kinesin family member 5C (KIF5C), transcript variant 2, non-coding RNA.	chr2	100	100	0	NA	NR_111932	O60282	NR_111932	Hs.435557	adrenal gland| blood| bone| brain| connective tissue| embryonic tissue| eye| intestine| kidney| lung| lymph node| mammary gland| muscle| nerve| ovary| pancreas| pituitary gland| placenta| prostate| testis| thymus| uterus|adrenal tumor| breast (mammary gland) tumor| chondrosarcoma| germ cell tumor| glioma| kidney tumor| leukemia| non-neoplasia| normal| ovarian tumor| pancreatic tumor| primitive ne…	NR_111932	GO:0006996	organelle organization	traceable author statement	NR_111932	GO:0005737	cytoplasm	inferred from electronic annotation	NR_111932	GO:0003777	microtubule motor activity	traceable author statement	NA	NA	NA	ENST00000435030	Pfam	IPR001752	Kinesin motor domain	1.44578
TC0200009680.hg.1	FMNL2	2.43057	3.18289	-1.6845	down	FMNL2	formin like 2	coding	chr2	+	NM_052905	152335237	152649834	10	2q23.3	114793	NM_052905	RefSeq	Homo sapiens formin-like 2 (FMNL2), mRNA.	chr2	100	100	0	NA	NM_052905	Q96PY5	NM_052905	Hs.654630	adrenal gland| ascites| bone| brain| connective tissue| ear| embryonic tissue| eye| heart| intestine| kidney| liver| lung| lymph node| mammary gland| mouth| muscle| nerve| pancreas| pituitary gland| placenta| prostate| skin| stomach| testis| thyroid| uterus| vascular|adrenal tumor| breast (mammary gland) tumor| chondrosarcoma| colorectal tumor| gastrointestinal tumor| germ cell tumor| glioma| hea…	NM_052905	GO:0007010	cytoskeleton organization	inferred from mutant phenotype	NM_052905	GO:0005829	cytosol	traceable author statement	NM_052905	GO:0003779	actin binding	inferred from electronic annotation	NA	NA	NA	ENST00000288670	Pfam	IPR010472	Formin, FH3 domain	2.43057
TC0200009806.hg.1	TANK	6.94147	6.23056	1.63684	up	TANK	TRAF family member-associated NFKB activator	coding	chr2	+	NM_001199135	161136908	161236221	10	2q24.2	10010	NM_001199135	RefSeq	Homo sapiens TRAF family member-associated NFKB activator (TANK), transcript variant 3, mRNA.	chr2	100	100	0	NA	NM_001199135	Q92844	NA	NA	NA	NA	NA	NA	NA	NM_001199135	GO:0005737	cytoplasm	inferred from direct assay	NM_001199135	GO:0005515	protein binding	inferred from physical interaction	NA	NA	NA	ENST00000259075	Pfam	IPR024581	Tbk1/Ikki binding domain	6.94147
TC0200009813.hg.1	PSMD14	6.76097	7.40494	-1.56262	down	PSMD14	proteasome 26S subunit, non-ATPase 14	coding	chr2	+	NM_005805	161308038	161411717	10	2q24.2	10213	NM_005805	RefSeq	Homo sapiens proteasome 26S subunit, non-ATPase 14 (PSMD14), mRNA.	chr2	100	100	0	NA	NM_005805	O00487	NM_005805	Hs.740477	adipose tissue| adrenal gland| ascites| bladder| blood| bone| bone marrow| brain| cervix| connective tissue| ear| embryonic tissue| esophagus| eye| heart| intestine| kidney| larynx| liver| lung| lymph| lymph node| mammary gland| mouth| muscle| ovary| pancreas| pharynx| pituitary gland| placenta| prostate| salivary gland| skin| stomach| testis| thymus| thyroid| tonsil| uterus| vascular|adrenal tum…	NA	NA	NA	NA	NM_005805	GO:0000502	proteasome complex	inferred from direct assay	NM_005805	GO:0005515	protein binding	inferred from physical interaction	NA	NA	NA	ENST00000409682	Pfam	IPR000555	JAB1/MPN/MOV34 metalloenzyme domain	6.76097
TC0200009895.hg.1	CERS6	3.5078	4.39288	-1.84686	down	CERS6	ceramide synthase 6	coding	chr2	+	NM_001256126	168455862	168775137	10	2q24.3	253782	NM_001256126	RefSeq	Homo sapiens ceramide synthase 6 (CERS6), transcript variant 1, mRNA.	chr2	100	100	0	NA	NM_001256126	Q6ZMG9	NM_001256126	Hs.506829	adipose tissue| adrenal gland| ascites| bladder| blood| brain| ear| embryonic tissue| esophagus| eye| heart| intestine| kidney| liver| lung| lymph node| mammary gland| mouth| muscle| ovary| pancreas| parathyroid| placenta| prostate| skin| stomach| testis| thymus| thyroid| trachea| uterus| vascular|adrenal tumor| breast (mammary gland) tumor| colorectal tumor| esophageal tumor| gastrointestinal tu…	NM_001256126	GO:0006665	sphingolipid metabolic process	traceable author statement	NM_001256126	GO:0005789	endoplasmic reticulum membrane	traceable author statement	NM_001256126	GO:0003677	DNA binding	inferred from electronic annotation	NA	NA	NA	ENST00000305747	Pfam	IPR001356	Homeobox domain	3.5078
TC0200009905.hg.1	DHRS9	2.34217	3.11133	-1.70427	down	DHRS9	dehydrogenase/reductase (SDR family) member 9	coding	chr2	+	NM_001142270	169064789	169096167	10	2q31.1	10170	NM_001142270	RefSeq	Homo sapiens dehydrogenase/reductase (SDR family) member 9 (DHRS9), transcript variant 3, mRNA.	chr2	100	100	0	NA	NM_001142270	Q9BPW9	NM_001142270	Hs.179608	adrenal gland| ascites| blood| bone| brain| cervix| connective tissue| intestine| lung| lymph node| ovary| pancreas| pharynx| placenta| skin| testis| trachea| uterus|adrenal tumor| chondrosarcoma| colorectal tumor| gastrointestinal tumor| germ cell tumor| leukemia| normal| pancreatic tumor| uterine tumor| fetus| infant| adult	NM_001142270	GO:0008209	androgen metabolic process	inferred from direct assay	NM_001142270	GO:0005789	endoplasmic reticulum membrane	traceable author statement	NM_001142270	GO:0004022	alcohol dehydrogenase (NAD) activity	inferred from direct assay	NA	NA	NA	ENST00000357546	Pfam	IPR002198	Short-chain dehydrogenase/reductase SDR	2.34217
TC0200009920.hg.1	SSB	7.11675	7.97896	-1.81781	down	SSB	Sjogren syndrome antigen B (autoantigen La)	coding	chr2	+	NM_001294145	169791933	169812065	10	2q31.1	6741	NM_001294145	RefSeq	Homo sapiens Sjogren syndrome antigen B (autoantigen La) (SSB), transcript variant 2, mRNA.	chr2	100	100	0	NA	NM_001294145	P05455	NM_001294145	Hs.632535	adipose tissue| adrenal gland| ascites| bladder| blood| bone| bone marrow| brain| cervix| connective tissue| ear| embryonic tissue| esophagus| eye| heart| intestine| kidney| larynx| liver| lung| lymph| lymph node| mammary gland| mouth| muscle| ovary| pancreas| parathyroid| pharynx| pituitary gland| placenta| prostate| salivary gland| skin| spleen| stomach| testis| thymus| thyroid| umbilical cord|…	NM_001294145	GO:0006400	tRNA modification	traceable author statement	NM_001294145	GO:0000784	nuclear chromosome, telomeric region	inferred from direct assay	NM_001294145	GO:0000049	tRNA binding	traceable author statement	NA	NA	NA	ENST00000260956	Pfam	IPR000504	RNA recognition motif domain	7.11675
TC0200009927.hg.1	MYO3B	1.53663	2.78034	-2.36807	down	MYO3B	myosin IIIB	coding	chr2	+	NM_001083615	170178145	170655171	10	2q31.1-q31.2	140469	NM_001083615	RefSeq	Homo sapiens myosin IIIB (MYO3B), transcript variant 1, mRNA.	chr2	100	100	0	NA	NM_001083615	Q8WXR4	NM_001083615	Hs.671900	embryonic tissue| kidney| lung| mammary gland| mouth| muscle| pituitary gland| skin| testis| breast (mammary gland) tumor| head and neck tumor| normal| skin tumor| adult	NM_001083615	GO:0007601	visual perception	inferred from electronic annotation	NM_001083615	GO:0001750	photoreceptor outer segment	inferred from electronic annotation	NM_001083615	GO:0000146	microfilament motor activity	inferred from electronic annotation	NA	NA	NA	ENST00000408978	Pfam	IPR000048	IQ motif, EF-hand binding site	1.53663
TC0200009938.hg.1	GORASP2	5.23456	6.37848	-2.20981	down	GORASP2	golgi reassembly stacking protein 2	coding	chr2	+	NM_001201428	170928438	170967133	10	2q31.1	26003	NM_001201428	RefSeq	Homo sapiens golgi reassembly stacking protein 2, 55kDa (GORASP2), transcript variant 2, mRNA.	chr2	100	100	0	NA	NM_001201428	Q9H8Y8	NM_001201428	Hs.431317	adrenal gland| ascites| bladder| blood| bone| bone marrow| brain| cervix| connective tissue| ear| embryonic tissue| esophagus| eye| heart| intestine| kidney| larynx| liver| lung| lymph| lymph node| mammary gland| mouth| muscle| nerve| ovary| pancreas| parathyroid| pituitary gland| placenta| prostate| salivary gland| skin| spleen| stomach| testis| thymus| thyroid| tonsil| trachea| umbilical cord| …	NM_001201428	GO:0000278	mitotic cell cycle	traceable author statement	NM_001201428	GO:0000139	Golgi membrane	traceable author statement	NM_001201428	GO:0005515	protein binding	inferred from physical interaction	NA	NA	NA	ENST00000234160	Pfam	IPR024958	GRASP55/65 PDZ-like domain	5.23456
TC0200009955.hg.1	CYBRD1	4.5487	5.60374	-2.07777	down	CYBRD1	cytochrome b reductase 1	coding	chr2	+	NM_001127383	171522247	171558133	10	2q31.1	79901	NM_001127383	RefSeq	Homo sapiens cytochrome b reductase 1 (CYBRD1), transcript variant 2, mRNA.	chr2	100	100	0	NA	NM_001127383	Q53TN4	NM_001127383	Hs.221941	adipose tissue| adrenal gland| bladder| blood| bone| bone marrow| brain| connective tissue| ear| embryonic tissue| esophagus| eye| heart| intestine| kidney| liver| lung| lymph| lymph node| mammary gland| mouth| muscle| nerve| ovary| pancreas| parathyroid| placenta| prostate| salivary gland| skin| spleen| stomach| testis| thymus| thyroid| trachea| umbilical cord| uterus| vascular|adrenal tumor| bl…	NM_001127383	GO:0006879	cellular iron ion homeostasis	traceable author statement	NM_001127383	GO:0005886	plasma membrane	traceable author statement	NM_001127383	GO:0000293	ferric-chelate reductase activity	inferred from direct assay	NA	NA	NA	ENST00000321348	Pfam	IPR004877	Cytochrome b561 domain	4.5487
TC0200009964.hg.1	HAT1	8.56237	9.17667	-1.53082	down	HAT1	histone acetyltransferase 1	coding	chr2	+	NM_003642	171922425	171983686	10	2q31.2-q33.1	8520	NM_003642	RefSeq	Homo sapiens histone acetyltransferase 1 (HAT1), transcript variant 1, mRNA.	chr2	100	100	0	NA	NM_003642	O14929	NM_003642	Hs.632532	adrenal gland| bladder| blood| bone| bone marrow| brain| cervix| connective tissue| ear| embryonic tissue| eye| heart| intestine| kidney| liver| lung| lymph| lymph node| mammary gland| mouth| muscle| ovary| pancreas| pharynx| pituitary gland| placenta| prostate| salivary gland| skin| spleen| stomach| testis| thymus| umbilical cord| uterus| vascular|adrenal tumor| breast (mammary gland) tumor| cho…	NM_003642	GO:0006323	DNA packaging	traceable author statement	NM_003642	GO:0000784	nuclear chromosome, telomeric region	inferred from direct assay	NM_003642	GO:0004402	histone acetyltransferase activity	traceable author statement	NA	NA	NA	ENST00000264108	Pfam	IPR019467	Histone acetyl transferase HAT1 N-terminal	8.56237
TC0200009986.hg.1	ZAK	2.53081	3.96514	-2.70256	down	ZAK	sterile alpha motif and leucine zipper containing kinase AZK	coding	chr2	+	NM_016653	173075435	173268010	10	2q24.2	51776	NM_016653	RefSeq	Homo sapiens sterile alpha motif and leucine zipper containing kinase AZK (ZAK), transcript variant 1, mRNA.	chr2	100	100	0	NA	NM_016653	Q9NYL2	NM_016653	Hs.444451	adipose tissue| adrenal gland| ascites| bladder| blood| bone| bone marrow| brain| cervix| connective tissue| ear| embryonic tissue| esophagus| eye| heart| intestine| kidney| larynx| liver| lung| lymph node| mammary gland| mouth| muscle| nerve| ovary| pancreas| parathyroid| pharynx| placenta| prostate| skin| spleen| stomach| testis| thymus| thyroid| trachea| umbilical cord| uterus| vascular|adrena…	NM_016653	GO:0000075	cell cycle checkpoint	inferred from direct assay	NM_016653	GO:0005634	nucleus	inferred from electronic annotation	NM_016653	GO:0000287	magnesium ion binding	inferred from direct assay	NA	NA	NA	ENST00000338983	Pfam	IPR001245	Serine-threonine/tyrosine-protein kinase catalytic domain	2.53081
TC0200010083.hg.1	HNRNPA3	5.53625	6.18294	-1.56557	down	HNRNPA3	heterogeneous nuclear ribonucleoprotein A3	coding	chr2	+	NM_194247	177212563	177223958	10	2q31.2	220988	NM_194247	RefSeq	Homo sapiens heterogeneous nuclear ribonucleoprotein A3 (HNRNPA3), mRNA.	chr2	100	100	0	NA	NM_194247	P51991	NM_194247	Hs.516539	adipose tissue| adrenal gland| ascites| bladder| blood| bone| bone marrow| brain| cervix| connective tissue| ear| embryonic tissue| esophagus| eye| heart| intestine| kidney| larynx| liver| lung| lymph| lymph node| mammary gland| mouth| muscle| nerve| ovary| pancreas| parathyroid| pharynx| pituitary gland| placenta| prostate| salivary gland| skin| spleen| stomach| testis| thymus| thyroid| tonsil| …	NM_194247	GO:0000398	mRNA splicing, via spliceosome	inferred by curator	NM_194247	GO:0005634	nucleus	inferred from direct assay	NM_194247	GO:0000166	nucleotide binding	inferred from electronic annotation	NM_194247	GenMAPP	mRNA_processing_Reactome	ENST00000392524	Pfam	IPR000504	RNA recognition motif domain	5.53625
TC0200010100.hg.1	AGPS	5.1289	5.89994	-1.7065	down	AGPS	alkylglycerone phosphate synthase	coding	chr2	+	NM_003659	177392644	177543836	10	2q31.2	8540	NM_003659	RefSeq	Homo sapiens alkylglycerone phosphate synthase (AGPS), mRNA.	chr2	100	100	0	NA	NM_003659	O00116	NM_003659	Hs.516543	adrenal gland| bladder| blood| bone| bone marrow| brain| cervix| connective tissue| embryonic tissue| eye| heart| intestine| kidney| liver| lung| lymph node| mammary gland| mouth| muscle| nerve| ovary| pancreas| parathyroid| placenta| prostate| skin| spleen| stomach| testis| thymus| umbilical cord| uterus| vascular| bladder carcinoma| chondrosarcoma| colorectal tumor| gastrointestinal tumor| germ…	NM_003659	GO:0008610	lipid biosynthetic process	inferred from direct assay	NM_003659	GO:0005730	nucleolus	inferred from direct assay	NM_003659	GO:0005515	protein binding	inferred from physical interaction	NA	NA	NA	ENST00000264167	Pfam	IPR004113	FAD-linked oxidase, C-terminal	5.1289
TC0200010216.hg.1	ITGAV	3.93333	4.67985	-1.67774	down	ITGAV	integrin alpha V	coding	chr2	+	NM_001144999	186590063	186680902	10	2q31-q32	3685	NM_001144999	RefSeq	Homo sapiens integrin, alpha V (ITGAV), transcript variant 2, mRNA.	chr2	100	100	0	NA	NM_001144999	P06756	NM_001144999	Hs.436873	adipose tissue| adrenal gland| ascites| bladder| blood| bone| bone marrow| brain| cervix| connective tissue| embryonic tissue| esophagus| eye| heart| intestine| kidney| larynx| liver| lung| lymph node| mammary gland| mouth| muscle| nerve| ovary| pancreas| parathyroid| pharynx| placenta| prostate| skin| stomach| testis| thymus| thyroid| trachea| uterus| vascular| bladder carcinoma| breast (mammary…	NA	NA	NA	NA	NA	NA	NA	NA	NM_001144999	GO:0001618	virus receptor activity	inferred from electronic annotation	NM_001144999	GenMAPP	Integrin-mediated_cell_adhesion_KEGG	ENST00000261023	Pfam	IPR013517	FG-GAP repeat	3.93333
TC0200010219.hg.1	FAM171B	4.57926	5.31498	-1.66522	down	FAM171B	family with sequence similarity 171, member B	coding	chr2	+	NM_177454	186693971	186765965	10	2q32.1	165215	NM_177454	RefSeq	Homo sapiens family with sequence similarity 171, member B (FAM171B), mRNA.	chr2	100	100	0	NA	NM_177454	Q6P995	NM_177454	Hs.28872	bladder| bone marrow| brain| ear| embryonic tissue| eye| intestine| kidney| lung| mammary gland| muscle| nerve| pancreas| pituitary gland| placenta| prostate| skin| uterus| colorectal tumor| gastrointestinal tumor| glioma| kidney tumor| leukemia| lung tumor| normal| pancreatic tumor| primitive neuroectodermal tumor of the CNS| uterine tumor| fetus| juvenile| adult	NA	NA	NA	NA	NM_177454	GO:0016021	integral component of membrane	inferred from electronic annotation	NM_177454	GO:0003677	DNA binding	inferred from electronic annotation	NA	NA	NA	ENST00000304698	Pfam	IPR018890	Uncharacterised protein family FAM171	4.57926
TC0200010263.hg.1	INPP1	4.58119	5.20802	-1.54416	down	INPP1	inositol polyphosphate-1-phosphatase	coding	chr2	+	NM_001128928	190343470	190371665	10	2q32	3628	NM_001128928	RefSeq	Homo sapiens inositol polyphosphate-1-phosphatase (INPP1), transcript variant 1, mRNA.	chr2	100	100	0	NA	NM_001128928	P49441	NM_001128928	Hs.32309	ascites| bladder| bone marrow| brain| cervix| connective tissue| eye| heart| intestine| kidney| larynx| liver| lung| lymph node| mammary gland| mouth| muscle| ovary| pancreas| pharynx| placenta| prostate| salivary gland| skin| spleen| stomach| testis| thymus| thyroid| trachea| uterus| bladder carcinoma| breast (mammary gland) tumor| cervical tumor| chondrosarcoma| colorectal tumor| gastrointestin…	NM_001128928	GO:0006796	phosphate-containing compound metabolic process	traceable author statement	NM_001128928	GO:0005737	cytoplasm	not recorded	NM_001128928	GO:0000287	magnesium ion binding	not recorded	NA	NA	NA	ENST00000322522	Pfam	IPR000760	Inositol monophosphatase	4.58119
TC0200010275.hg.1	GLS	2.89379	3.79094	-1.86239	down	GLS	glutaminase	coding	chr2	+	NM_001256310	190880821	190965552	10	2q32-q34	2744	NM_001256310	RefSeq	Homo sapiens glutaminase (GLS), transcript variant 2, mRNA.	chr2	100	100	0	NA	NM_001256310	O94925	NM_001256310	Hs.116448	adrenal gland| ascites| bladder| blood| bone| bone marrow| brain| cervix| connective tissue| embryonic tissue| eye| heart| intestine| kidney| larynx| liver| lung| lymph| lymph node| mammary gland| mouth| muscle| nerve| ovary| pancreas| parathyroid| pharynx| pituitary gland| placenta| prostate| salivary gland| skin| spleen| stomach| testis| thymus| thyroid| umbilical cord| uterus| vascular| bladde…	NA	NA	NA	NA	NM_001256310	GO:0005739	mitochondrion	inferred from direct assay	NM_001256310	GO:0004359	glutaminase activity	inferred from direct assay	NM_014905	HumanCyc	CITRULBIO-PWY	ENST00000320717	Pfam	IPR015868	Glutaminase	2.89379
TC0200010284.hg.1	MYO1B	3.89078	4.61986	-1.65758	down	MYO1B	myosin IB	coding	chr2	+	NM_001130158	191245185	191425389	10	2q12-q34	4430	NM_001130158	RefSeq	Homo sapiens myosin IB (MYO1B), transcript variant 1, mRNA.	chr2	100	100	0	NA	NM_001130158	O43795	NM_001130158	Hs.439620	adrenal gland| ascites| bladder| bone| bone marrow| brain| connective tissue| ear| embryonic tissue| esophagus| eye| heart| intestine| kidney| larynx| liver| lung| lymph node| mammary gland| mouth| muscle| nerve| ovary| pancreas| pharynx| placenta| prostate| salivary gland| skin| stomach| testis| thyroid| trachea| uterus| vascular|adrenal tumor| bladder carcinoma| breast (mammary gland) tumor| ch…	NM_001130158	GO:0006892	post-Golgi vesicle-mediated transport	inferred from mutant phenotype	NA	NA	NA	NA	NA	NA	NA	NA	NA	NA	NA	ENST00000304164	Pfam	IPR000048	IQ motif, EF-hand binding site	3.89078
TC0200010328.hg.1	SLC39A10	6.1472	7.48148	-2.52149	down	SLC39A10	solute carrier family 39 (zinc transporter), member 10	coding	chr2	+	NM_001127257	195575977	195737702	10	2q32.3	57181	NM_001127257	RefSeq	Homo sapiens solute carrier family 39 (zinc transporter), member 10 (SLC39A10), transcript variant 1, mRNA.	chr2	100	100	0	NA	NM_001127257	Q9ULF5	NM_001127257	Hs.650158	adrenal gland| ascites| bladder| blood| bone| bone marrow| brain| cervix| connective tissue| embryonic tissue| esophagus| intestine| kidney| liver| lung| lymph| lymph node| mammary gland| mouth| muscle| ovary| pancreas| pituitary gland| placenta| prostate| skin| spleen| stomach| testis| thymus| thyroid| trachea| uterus| vascular| bladder carcinoma| cervical tumor| chondrosarcoma| esophageal tumor…	NM_001127257	GO:0002903	negative regulation of B cell apoptotic process	inferred from electronic annotation	NM_001127257	GO:0005886	plasma membrane	inferred from electronic annotation	NM_001127257	GO:0005385	zinc ion transmembrane transporter activity	inferred from electronic annotation	NA	NA	NA	ENST00000359634	Pfam	IPR003689	Zinc/iron permease	6.1472
TC0200010410.hg.1	SPATS2L	4.86872	6.03774	-2.24859	down	SPATS2L	spermatogenesis associated, serine-rich 2-like	coding	chr2	+	NM_001100422	200305881	200482263	10	2q33.1	26010	NM_001100422	RefSeq	Homo sapiens spermatogenesis associated, serine-rich 2-like (SPATS2L), transcript variant 2, mRNA.	chr2	100	100	0	NA	NM_001100422	Q9NUQ6	NA	NA	NA	NA	NA	NA	NA	NM_001100422	GO:0005730	nucleolus	inferred from electronic annotation	NM_001100422	GO:0044822	poly(A) RNA binding	inferred from direct assay	NA	NA	NA	ENST00000358677	Pfam	IPR009816	Protein of unknown function DUF1387	4.86872
TC0200010421.hg.1	AOX1	2.59995	1.86544	1.66383	up	AOX1	aldehyde oxidase 1	coding	chr2	+	NM_001159	200585868	200677064	10	2q33	316	NM_001159	RefSeq	Homo sapiens aldehyde oxidase 1 (AOX1), mRNA.	chr2	100	100	0	NA	NM_001159	Q06278	NM_001159	Hs.406238	adipose tissue| adrenal gland| bladder| bone| brain| connective tissue| eye| heart| intestine| kidney| liver| lung| lymph node| mouth| muscle| pancreas| placenta| prostate| skin| spleen| stomach| testis| thymus| thyroid| trachea| uterus| vascular| chondrosarcoma| germ cell tumor| head and neck tumor| kidney tumor| liver tumor| lung tumor| lymphoma| non-neoplasia| normal| pancreatic tumor| prostat…	NM_001159	GO:0006766	vitamin metabolic process	traceable author statement	NM_001159	GO:0005737	cytoplasm	inferred from direct assay	NM_001159	GO:0004031	aldehyde oxidase activity	traceable author statement	NM_001159	HumanCyc	PWY66-201	ENST00000260930	Pfam	IPR008274	Aldehyde oxidase/xanthine dehydrogenase, molybdopterin binding	2.59995
TC0200010447.hg.1	CASP8	2.33931	3.12589	-1.72497	down	CASP8	caspase 8, apoptosis-related cysteine peptidase	coding	chr2	+	NM_001080124	201233443	201287711	10	2q33-q34	841	NM_001080124	RefSeq	Homo sapiens caspase 8, apoptosis-related cysteine peptidase (CASP8), transcript variant F, mRNA.	chr2	100	100	0	NA	NM_001080124	Q14790	NM_001080124	Hs.599762	ascites| blood| bone| bone marrow| brain| eye| heart| intestine| kidney| liver| lung| lymph node| mammary gland| muscle| nerve| ovary| pancreas| pharynx| placenta| prostate| salivary gland| skin| spleen| stomach| testis| thymus| uterus| vascular| breast (mammary gland) tumor| chondrosarcoma| colorectal tumor| gastrointestinal tumor| germ cell tumor| glioma| kidney tumor| leukemia| liver tumor| lu…	NA	NA	NA	NA	NA	NA	NA	NA	NA	NA	NA	NA	NM_001080124	GenMAPP	Apoptosis	ENST00000264274	Pfam	IPR001875	Death effector domain	2.33931
TC0200010545.hg.1	NRP2	6.57547	5.7472	1.77556	up	NRP2	neuropilin 2	coding	chr2	+	NM_003872	205681990	205798133	10	2q33.3	8828	NM_003872	RefSeq	Homo sapiens neuropilin 2 (NRP2), transcript variant 2, mRNA.	chr2	100	100	0	NA	NM_003872	O60462	NA	NA	NA	NA	NA	NA	NA	NM_003872	GO:0002116	semaphorin receptor complex	non-traceable author statement	NA	NA	NA	NA	NA	NA	NA	ENST00000272849	Pfam	IPR000421	Coagulation factor 5/8 C-terminal domain	6.57547
TC0200010713.hg.1	ATIC	5.94197	6.56264	-1.5376	down	ATIC	5-aminoimidazole-4-carboxamide ribonucleotide formyltransferase/IMP cyclohydrolase	coding	chr2	+	NM_004044	215311817	215349773	10	2q35	471	NM_004044	RefSeq	Homo sapiens 5-aminoimidazole-4-carboxamide ribonucleotide formyltransferase/IMP cyclohydrolase (ATIC), mRNA.	chr2	100	100	0	NA	NM_004044	P31939	NM_004044	Hs.90280	adipose tissue| adrenal gland| ascites| bladder| blood| bone| bone marrow| brain| cervix| connective tissue| ear| embryonic tissue| esophagus| eye| heart| intestine| kidney| larynx| liver| lung| lymph| lymph node| mammary gland| mouth| muscle| nerve| ovary| pancreas| pharynx| pituitary gland| placenta| prostate| skin| spleen| stomach| testis| thymus| thyroid| tonsil| trachea| umbilical cord| uter…	NA	NA	NA	NA	NM_004044	GO:0005739	mitochondrion	inferred from electronic annotation	NM_004044	GO:0003937	IMP cyclohydrolase activity	traceable author statement	NM_004044	HumanCyc	PWY-6123	ENST00000236959	Pfam	IPR002695	AICARFT/IMPCHase bienzyme	5.94197
TC0200010788.hg.1	ARPC2	8.16121	8.88042	-1.64629	down	ARPC2	actin related protein 2/3 complex subunit 2	coding	chr2	+	NM_005731	218217094	218254356	10	2q36.1	10109	NM_005731	RefSeq	Homo sapiens actin related protein 2/3 complex, subunit 2, 34kDa (ARPC2), transcript variant 2, mRNA.	chr2	100	100	0	NA	NM_005731	O15144	NA	NA	NA	NA	NA	NA	NA	NA	NA	NA	NA	NM_005731	GO:0005200	structural constituent of cytoskeleton	inferred from direct assay	NA	NA	NA	ENST00000295685	Pfam	IPR007188	Actin-related protein 2/3 complex subunit 2	8.16121
TC0200010801.hg.1	RQCD1	7.17879	7.95096	-1.70783	down	RQCD1	RCD1 required for cell differentiation1 homolog (S. pombe)	coding	chr2	+	NM_001271634	218568580	218597080	10	2q35	9125	NM_001271634	RefSeq	Homo sapiens RCD1 required for cell differentiation1 homolog (S. pombe) (RQCD1), transcript variant 1, mRNA.	chr2	100	100	0	NA	NM_001271634	Q92600	NM_001271634	Hs.148767	adrenal gland| ascites| blood| bone| brain| cervix| connective tissue| embryonic tissue| esophagus| eye| heart| intestine| kidney| liver| lung| lymph| lymph node| mammary gland| mouth| muscle| ovary| pancreas| pharynx| pituitary gland| placenta| prostate| skin| stomach| testis| thyroid| trachea| uterus| vascular| breast (mammary gland) tumor| cervical tumor| chondrosarcoma| colorectal tumor| esop…	NA	NA	NA	NA	NM_001271634	GO:0000932	cytoplasmic mRNA processing body	not recorded	NM_001271634	GO:0005515	protein binding	inferred from physical interaction	NA	NA	NA	OTTHUMT00000336920	Pfam	IPR007216	Rcd1/Caf40	7.17879
TC0200010980.hg.1	CCL20	1.4338	2.41073	-1.96828	down	CCL20	chemokine (C-C motif) ligand 20	coding	chr2	+	NM_001130046	227813842	227817564	10	2q36.3	6364	NM_001130046	RefSeq	Homo sapiens chemokine (C-C motif) ligand 20 (CCL20), transcript variant 2, mRNA.	chr2	100	100	0	NA	NM_001130046	P78556	NM_001130046	Hs.75498	blood| brain| connective tissue| esophagus| eye| intestine| kidney| liver| lung| mouth| pancreas| pharynx| stomach| uterus| vascular| colorectal tumor| esophageal tumor| gastrointestinal tumor| head and neck tumor| liver tumor| normal| uterine tumor| fetus| juvenile| adult	NA	NA	NA	NA	NM_001130046	GO:0005576	extracellular region	traceable author statement	NM_001130046	GO:0005515	protein binding	inferred from physical interaction	NA	NA	NA	ENST00000358813	Pfam	IPR001811	Chemokine interleukin-8-like domain	1.4338
TC0200010982.hg.1	DAW1	3.47981	5.61712	-4.39939	down	DAW1	dynein assembly factor with WDR repeat domains 1	coding	chr2	+	NM_178821	227871054	227924344	10	2q36.3	164781	NM_178821	RefSeq	Homo sapiens dynein assembly factor with WDR repeat domains 1 (DAW1), mRNA.	chr2	100	100	0	NA	NM_178821	Q8N136	NM_178821	Hs.424594	brain| connective tissue| eye| heart| lung| pharynx| stomach| testis| vascular| gastrointestinal tumor| lung tumor| non-neoplasia| normal| fetus| adult	NA	NA	NA	NA	NM_178821	GO:0005929	cilium	inferred from electronic annotation	ENST00000309931	GO:0005515	protein binding	inferred from electronic annotation	NA	NA	NA	ENST00000309931	Pfam	IPR001680	WD40 repeat	3.47981
TC0200011023.hg.1	SP100	3.9867	5.28206	-2.45439	down	SP100	SP100 nuclear antigen	coding	chr2	+	NM_001080391	230415942	230545602	10	2q37.1	6672	NM_001080391	RefSeq	Homo sapiens SP100 nuclear antigen (SP100), transcript variant 1, mRNA.	chr2	100	100	0	NA	NM_001080391	P23497	NA	NA	NA	NA	NA	NA	NA	NA	NA	NA	NA	NA	NA	NA	NA	NA	NA	NA	ENST00000264052	Pfam	IPR000770	SAND domain	3.9867
TC0200011051.hg.1	PSMD1	6.01663	7.01492	-1.99763	down	PSMD1	proteasome 26S subunit, non-ATPase 1	coding	chr2	+	NM_001191037	231056864	231172827	10	2q37.1	5707	NM_001191037	RefSeq	Homo sapiens proteasome 26S subunit, non-ATPase 1 (PSMD1), transcript variant 2, mRNA.	chr2	100	100	0	NA	NM_001191037	Q99460	NM_001191037	Hs.3887	adrenal gland| ascites| bladder| blood| bone| bone marrow| brain| cervix| connective tissue| ear| embryonic tissue| esophagus| eye| heart| intestine| kidney| larynx| liver| lung| lymph| lymph node| mammary gland| mouth| muscle| ovary| pancreas| pharynx| pituitary gland| placenta| prostate| skin| spleen| stomach| testis| thymus| thyroid| tonsil| trachea| umbilical cord| uterus| vascular| breast (m…	NA	NA	NA	NA	NA	NA	NA	NA	NM_001191037	GO:0004175	endopeptidase activity	not recorded	NM_001191037	GenMAPP	Proteasome_Degradation	ENST00000308696	Pfam	IPR002015	Proteasome/cyclosome repeat	6.01663
TC0200011105.hg.1	CHRNG	4.80453	5.55093	-1.67761	down	CHRNG	cholinergic receptor, nicotinic gamma	coding	chr2	+	NM_005199	232539727	232546403	10	2q37.1	1146	NM_005199	RefSeq	Homo sapiens cholinergic receptor, nicotinic, gamma (muscle) (CHRNG), mRNA.	chr2	100	100	0	NA	NM_005199	P07510	NM_005199	Hs.248101	mouth| head and neck tumor| normal| fetus	NM_005199	GO:0006810	transport	traceable author statement	NM_005199	GO:0005886	plasma membrane	traceable author statement	NM_005199	GO:0004889	acetylcholine-activated cation-selective channel activity	not recorded	NA	NA	NA	ENST00000389492	Pfam	IPR006029	Neurotransmitter-gated ion-channel transmembrane domain	4.80453
TC0200011106.hg.1	EIF4E2	6.54984	7.41966	-1.82744	down	EIF4E2	eukaryotic translation initiation factor 4E family member 2	coding	chr2	+	NM_001276336	232550052	232583645	10	2q37.1	9470	NM_001276336	RefSeq	Homo sapiens eukaryotic translation initiation factor 4E family member 2 (EIF4E2), transcript variant 3, mRNA.	chr2	100	100	0	NA	NM_001276336	O60573	NA	NA	NA	NM_001276336	GO:0001701	in utero embryonic development	inferred from electronic annotation	NM_001276336	GO:0005829	cytosol	traceable author statement	NM_001276336	GO:0000339	RNA cap binding	traceable author statement	NA	NA	NA	ENST00000258416	Pfam	IPR001040	Translation Initiation factor eIF- 4e	6.54984
TC0200011219.hg.1	ACKR3	6.08348	4.7113	2.58863	up	ACKR3	atypical chemokine receptor 3	coding	chr2	+	NM_020311	236558365	236582358	10	2q37.3	57007	NM_020311	RefSeq	Homo sapiens atypical chemokine receptor 3 (ACKR3), mRNA.	chr2	100	100	0	NA	NM_020311	P25106	NM_020311	Hs.471751	bladder| bone| bone marrow| brain| connective tissue| embryonic tissue| esophagus| eye| heart| intestine| kidney| larynx| lung| lymph| mammary gland| muscle| nerve| ovary| pancreas| placenta| prostate| skin| stomach| testis| thymus| thyroid| trachea| umbilical cord| uterus| bladder carcinoma| breast (mammary gland) tumor| chondrosarcoma| colorectal tumor| esophageal tumor| gastrointestinal tumor|…	NM_020311	GO:0001525	angiogenesis	inferred from electronic annotation	NM_020311	GO:0005768	endosome	inferred from direct assay	NM_020311	GO:0005044	scavenger receptor activity	inferred from mutant phenotype	NM_020311	GenMAPP	GPCRDB_Class_A_Rhodopsin-like	ENST00000272928	Pfam	IPR000276	G protein-coupled receptor, rhodopsin-like	6.08348
TC0200011268.hg.1	RAMP1	4.70243	5.49458	-1.73165	down	RAMP1	receptor (G protein-coupled) activity modifying protein 1	coding	chr2	+	NM_001308353	237858893	237912117	10	2q36-q37.1	10267	NM_001308353	RefSeq	Homo sapiens receptor (G protein-coupled) activity modifying protein 1 (RAMP1), transcript variant 2, mRNA.	chr2	100	100	0	NA	NM_001308353	O60894	NM_001308353	Hs.471783	bone| brain| connective tissue| eye| heart| intestine| kidney| lung| lymph node| muscle| ovary| pancreas| placenta| prostate| stomach| testis| uterus| chondrosarcoma| colorectal tumor| gastrointestinal tumor| germ cell tumor| glioma| kidney tumor| lung tumor| lymphoma| normal| ovarian tumor| primitive neuroectodermal tumor of the CNS| prostate cancer| soft tissue/muscle tissue tumor| uterine tumo…	NM_001308353	GO:0001525	angiogenesis	inferred from direct assay	NM_001308353	GO:0005615	extracellular space	inferred from electronic annotation	NM_001308353	GO:0004872	receptor activity	inferred from direct assay	NM_001308353	GenMAPP	Smooth_muscle_contraction	ENST00000254661	Pfam	IPR006985	Receptor activity modifying protein	4.70243
TC0200011386.hg.1	PPP1R7	5.52161	6.48248	-1.94648	down	PPP1R7	protein phosphatase 1, regulatory subunit 7	coding	chr2	+	NM_001282409	241149573	241183652	10	2q37.3	5510	NM_001282409	RefSeq	Homo sapiens protein phosphatase 1, regulatory subunit 7 (PPP1R7), transcript variant 2, mRNA.	chr2	100	100	0	NA	NM_001282409	Q15435	NA	NA	NA	NM_001282409	GO:0007059	chromosome segregation	inferred from electronic annotation	NM_001282409	GO:0005634	nucleus	inferred from direct assay	NM_001282409	GO:0005515	protein binding	inferred from physical interaction	NA	NA	NA	ENST00000234038	Pfam	IPR025875	Leucine rich repeat 4	5.52161
TC0200011690.hg.1	YWHAQ	8.36424	9.1412	-1.71353	down	YWHAQ	tyrosine 3-monooxygenase/tryptophan 5-monooxygenase activation protein, theta	coding	chr2	-	NM_006826	9583967	9631055	10	2p25.1	10971	NM_006826	RefSeq	Homo sapiens tyrosine 3-monooxygenase/tryptophan 5-monooxygenase activation protein, theta (YWHAQ), mRNA.	chr2	100	100	0	NA	NM_006826	P27348	NM_006826	Hs.74405	adipose tissue| adrenal gland| ascites| bladder| blood| bone| bone marrow| brain| cervix| connective tissue| ear| embryonic tissue| esophagus| eye| heart| intestine| kidney| larynx| liver| lung| lymph| lymph node| mammary gland| mouth| muscle| nerve| ovary| pancreas| parathyroid| pharynx| pituitary gland| placenta| prostate| salivary gland| skin| stomach| testis| thymus| thyroid| tonsil| trachea|…	NM_006826	GO:0006367	transcription initiation from RNA polymerase II promoter	traceable author statement	NM_006826	GO:0005737	cytoplasm	inferred from direct assay	NM_006826	GO:0005515	protein binding	inferred from physical interaction	NM_006826	GenMAPP	Calcium_regulation_in_cardiac_cells	ENST00000238081	Pfam	IPR023410	14-3-3 domain	8.36424
TC0200011726.hg.1	NOL10	4.31709	5.20338	-1.84842	down	NOL10	nucleolar protein 10	coding	chr2	-	NM_001261392	10570766	10689987	10	2p25.1	79954	NM_001261392	RefSeq	Homo sapiens nucleolar protein 10 (NOL10), transcript variant 2, mRNA.	chr2	100	100	0	NA	NM_001261392	Q9BSC4	NM_001261392	Hs.222494	adrenal gland| ascites| bladder| blood| bone| bone marrow| brain| cervix| connective tissue| embryonic tissue| esophagus| eye| intestine| kidney| liver| lung| lymph node| mammary gland| mouth| muscle| ovary| pancreas| pharynx| pituitary gland| placenta| prostate| salivary gland| skin| spleen| stomach| testis| thymus| thyroid| uterus| vascular|adrenal tumor| breast (mammary gland) tumor| cervical …	NA	NA	NA	NA	NM_001261392	GO:0005730	nucleolus	inferred from direct assay	NM_001261392	GO:0044822	poly(A) RNA binding	inferred from direct assay	NA	NA	NA	ENST00000345985	Pfam	IPR012580	NUC153	4.31709
TC0200011731.hg.1	PDIA6	7.22734	8.62114	-2.6277	down	PDIA6	protein disulfide isomerase family A, member 6	coding	chr2	-	NM_001282704	10783391	10837977	10	2p25.1	10130	NM_001282704	RefSeq	Homo sapiens protein disulfide isomerase family A, member 6 (PDIA6), transcript variant 1, mRNA.	chr2	100	100	0	NA	NM_001282704	Q15084	NM_001282704	Hs.212102	adipose tissue| adrenal gland| ascites| bladder| blood| bone| bone marrow| brain| cervix| connective tissue| ear| embryonic tissue| esophagus| eye| heart| intestine| kidney| larynx| liver| lung| lymph| lymph node| mammary gland| mouth| muscle| nerve| ovary| pancreas| parathyroid| pharynx| pituitary gland| placenta| prostate| salivary gland| skin| spleen| stomach| testis| thymus| thyroid| tonsil| …	NM_001282704	GO:0006457	protein folding	traceable author statement	NM_001282704	GO:0005783	endoplasmic reticulum	traceable author statement	NM_001282704	GO:0003756	protein disulfide isomerase activity	inferred from electronic annotation	NA	NA	NA	ENST00000272227	Pfam	IPR013766	Thioredoxin domain	7.22734
TC0200011803.hg.1	NBAS	3.84414	4.53629	-1.61569	down	NBAS	neuroblastoma amplified sequence	coding	chr2	-	NM_015909	15166908	15561348	10	2p24	51594	NM_015909	RefSeq	Homo sapiens neuroblastoma amplified sequence (NBAS), transcript variant 1, mRNA.	chr2	100	100	0	NA	NM_015909	A2RRP1	NM_015909	Hs.467759	bone| bone marrow| brain| cervix| connective tissue| ear| embryonic tissue| eye| heart| intestine| kidney| larynx| liver| lung| lymph node| mammary gland| mouth| muscle| ovary| pancreas| pharynx| pituitary gland| placenta| prostate| skin| spleen| stomach| testis| thyroid| umbilical cord| uterus| breast (mammary gland) tumor| cervical tumor| chondrosarcoma| colorectal tumor| gastrointestinal tumor…	NM_015909	GO:0000956	nuclear-transcribed mRNA catabolic process	inferred from mutant phenotype	NM_015909	GO:0005783	endoplasmic reticulum	inferred from direct assay	NM_015909	GO:0000149	SNARE binding	inferred from direct assay	NA	NA	NA	ENST00000281513	Pfam	IPR013244	Sec39 domain	3.84414
TC0200011901.hg.1	PUM2	5.27133	5.88799	-1.53332	down	PUM2	pumilio RNA binding family member 2	coding	chr2	-	NM_001282752	20248691	20352234	10	2p24.1	23369	NM_001282752	RefSeq	Homo sapiens pumilio RNA-binding family member 2 (PUM2), transcript variant 2, mRNA.	chr2	100	100	0	NA	NM_001282752	Q8TB72	NM_001282752	Hs.467824	adipose tissue| adrenal gland| ascites| bladder| blood| bone| bone marrow| brain| cervix| connective tissue| embryonic tissue| esophagus| eye| heart| intestine| kidney| larynx| liver| lung| lymph| lymph node| mammary gland| mouth| muscle| ovary| pancreas| pharynx| placenta| prostate| skin| stomach| testis| thymus| thyroid| trachea| uterus| vascular|adrenal tumor| bladder carcinoma| breast (mammar…	NM_001282752	GO:0006417	regulation of translation	inferred from electronic annotation	NM_001282752	GO:0005737	cytoplasm	inferred from direct assay	NM_001282752	GO:0003730	mRNA 3'-UTR binding	inferred from direct assay	NA	NA	NA	ENST00000319801	Pfam	IPR001313	Pumilio RNA-binding repeat	5.27133
TC0200011980.hg.1	ITSN2	4.08374	4.77858	-1.6187	down	ITSN2	intersectin 2	coding	chr2	-	NM_006277	24202864	24360714	10	2p23.3	50618	NM_006277	RefSeq	Homo sapiens intersectin 2 (ITSN2), transcript variant 1, mRNA.	chr2	100	100	0	NA	NM_006277	Q9NZM3	NM_006277	Hs.432562	adrenal gland| bladder| blood| bone| bone marrow| brain| cervix| connective tissue| embryonic tissue| esophagus| eye| heart| intestine| kidney| liver| lung| lymph| lymph node| mammary gland| mouth| muscle| nerve| ovary| pancreas| pharynx| placenta| prostate| skin| spleen| stomach| testis| thymus| thyroid| trachea| uterus| vascular|adrenal tumor| bladder carcinoma| breast (mammary gland) tumor| ch…	NM_006277	GO:0006897	endocytosis	inferred from electronic annotation	NM_006277	GO:0005737	cytoplasm	inferred from electronic annotation	NM_006277	GO:0005070	SH3/SH2 adaptor activity	traceable author statement	NA	NA	NA	ENST00000355123	Pfam	IPR000008	C2 domain	4.08374
TC0200012030.hg.1	HADHA	6.85485	7.64309	-1.72697	down	HADHA	hydroxyacyl-CoA dehydrogenase/3-ketoacyl-CoA thiolase/enoyl-CoA hydratase (trifunctional protein), alpha subunit	coding	chr2	-	NM_000182	26190635	26244726	10	2p23	3030	NM_000182	RefSeq	Homo sapiens hydroxyacyl-CoA dehydrogenase/3-ketoacyl-CoA thiolase/enoyl-CoA hydratase (trifunctional protein), alpha subunit (HADHA), mRNA.	chr2	100	100	0	NA	NM_000182	P40939	NM_000182	Hs.516032	adipose tissue| adrenal gland| ascites| bladder| blood| bone| bone marrow| brain| cervix| connective tissue| ear| embryonic tissue| esophagus| eye| heart| intestine| kidney| larynx| liver| lung| lymph| lymph node| mammary gland| muscle| nerve| ovary| pancreas| parathyroid| pharynx| pituitary gland| placenta| prostate| salivary gland| skin| spleen| stomach| testis| thymus| thyroid| tonsil| trachea…	NM_000182	GO:0006635	fatty acid beta-oxidation	inferred from electronic annotation	NM_000182	GO:0005739	mitochondrion	inferred from direct assay	NM_000182	GO:0000062	fatty-acyl-CoA binding	inferred from electronic annotation	NM_000182	GenMAPP	Fatty_Acid_Degradation	ENST00000380649	Pfam	IPR001753	Crotonase superfamily	6.85485
TC0200012040.hg.1	CIB4	1.47714	2.62313	-2.21297	down	CIB4	calcium and integrin binding family member 4	coding	chr2	-	NM_001029881	26581202	26641368	10	2p23.3	130106	NM_001029881	RefSeq	Homo sapiens calcium and integrin binding family member 4 (CIB4), mRNA.	chr2	100	100	0	NA	NM_001029881	A0PJX0	NM_001029881	Hs.591579	ascites| kidney| placenta| prostate| testis| gastrointestinal tumor| germ cell tumor| normal| adult	NA	NA	NA	NA	NA	NA	NA	NA	NM_001029881	GO:0000287	magnesium ion binding	inferred from direct assay	NA	NA	NA	ENST00000288861	Pfam	IPR011992	EF-hand domain pair	1.47714
TC0200012073.hg.1	GTF3C2	3.56503	4.18683	-1.5388	down	GTF3C2	general transcription factor IIIC subunit 2	coding	chr2	-	NM_001035521	27325849	27357034	10	2p23.3	2976	NM_001035521	RefSeq	Homo sapiens general transcription factor IIIC, polypeptide 2, beta 110kDa (GTF3C2), transcript variant 2, mRNA.	chr2	100	100	0	NA	NM_001035521	Q8WUA4	NM_001035521	Hs.75782	adrenal gland| ascites| bladder| blood| bone| bone marrow| brain| cervix| connective tissue| embryonic tissue| esophagus| eye| heart| intestine| kidney| larynx| liver| lung| lymph| lymph node| mammary gland| mouth| muscle| nerve| ovary| pancreas| parathyroid| pharynx| pituitary gland| placenta| prostate| skin| spleen| stomach| testis| thymus| thyroid| trachea| umbilical cord| uterus| vascular|adr…	NM_001035521	GO:0006351	transcription, DNA-templated	inferred from direct assay	NM_001035521	GO:0000127	transcription factor TFIIIC complex	inferred from direct assay	NM_001035521	GO:0003677	DNA binding	inferred from direct assay	NA	NA	NA	ENST00000264720	Pfam	IPR001680	WD40 repeat	3.56503
TC0200012074.hg.1	EIF2B4	5.37409	6.21088	-1.78608	down	EIF2B4	eukaryotic translation initiation factor 2B, subunit 4 delta, 67kDa	coding	chr2	-	NM_001034116	27364352	27370486	10	2p23.3	8890	NM_001034116	RefSeq	Homo sapiens eukaryotic translation initiation factor 2B, subunit 4 delta, 67kDa (EIF2B4), transcript variant 2, mRNA.	chr2	100	100	0	NA	NM_001034116	Q9UI10	NM_001034116	Hs.169474	adrenal gland| ascites| bladder| blood| bone| brain| cervix| connective tissue| embryonic tissue| eye| heart| intestine| kidney| liver| lung| lymph| lymph node| mammary gland| mouth| muscle| ovary| pancreas| pharynx| placenta| prostate| skin| spleen| stomach| testis| thyroid| uterus| vascular| breast (mammary gland) tumor| cervical tumor| chondrosarcoma| colorectal tumor| gastrointestinal tumor| …	NA	NA	NA	NA	NM_001034116	GO:0005737	cytoplasm	inferred from direct assay	NM_001034116	GO:0003743	translation initiation factor activity	inferred from direct assay	NM_001034116	GenMAPP	Translation_Factors	ENST00000347454	Pfam	IPR000649	Initiation factor 2B-related	5.37409
TC0200012076.hg.1	PPM1G	6.68219	7.54379	-1.81706	down	PPM1G	protein phosphatase, Mg2+/Mn2+ dependent, 1G	coding	chr2	-	NM_177983	27381194	27409687	10	2p23.3	5496	NM_177983	RefSeq	Homo sapiens protein phosphatase, Mg2+/Mn2+ dependent, 1G (PPM1G), mRNA.	chr2	100	100	0	NA	NM_177983	O15355	NM_177983	Hs.643951	adipose tissue| adrenal gland| ascites| bladder| blood| bone| bone marrow| brain| cervix| connective tissue| embryonic tissue| esophagus| eye| heart| intestine| kidney| larynx| liver| lung| lymph| lymph node| mammary gland| mouth| muscle| nerve| ovary| pancreas| pharynx| placenta| prostate| salivary gland| skin| spleen| stomach| testis| thymus| thyroid| tonsil| trachea| umbilical cord| uterus| va…	NM_177983	GO:0006470	protein dephosphorylation	traceable author statement	NM_177983	GO:0005634	nucleus	traceable author statement	NM_177983	GO:0004722	protein serine/threonine phosphatase activity	inferred from direct assay	NM_177983	GenMAPP	mRNA_processing_Reactome	ENST00000344034	Pfam	IPR001932	PPM-type phosphatase domain	6.68219
TC0200012140.hg.1	ALK	3.48452	4.31307	-1.7759	down	ALK	anaplastic lymphoma receptor tyrosine kinase	coding	chr2	-	NM_004304	29192774	29921611	10	2p23	238	NM_004304	RefSeq	Homo sapiens anaplastic lymphoma receptor tyrosine kinase (ALK), mRNA.	chr2	100	100	0	NA	NM_004304	Q9UM73	NM_004304	Hs.654469	blood| brain| connective tissue| liver| muscle| spleen| stomach| testis| trachea| liver tumor| normal| primitive neuroectodermal tumor of the CNS| soft tissue/muscle tissue tumor| fetus| neonate| adult	NM_004304	GO:0000187	activation of MAPK activity	traceable author statement	NM_004304	GO:0005622	intracellular	traceable author statement	NM_004304	GO:0004704	NF-kappaB-inducing kinase activity	traceable author statement	NA	NA	NA	ENST00000389048	Pfam	IPR000998	MAM domain	3.48452
TC0200012219.hg.1	FAM98A	5.07919	6.20302	-2.17924	down	FAM98A	family with sequence similarity 98, member A	coding	chr2	-	NM_001304538	33583658	33599382	10	2p22.3	25940	NM_001304538	RefSeq	Homo sapiens family with sequence similarity 98, member A (FAM98A), transcript variant 2, mRNA.	chr2	100	100	0	NA	NM_001304538	Q8NCA5	NM_001304538	Hs.468140	ascites| bladder| blood| bone| bone marrow| brain| connective tissue| embryonic tissue| eye| heart| intestine| kidney| larynx| liver| lung| lymph| lymph node| mammary gland| mouth| muscle| nerve| ovary| pancreas| parathyroid| pharynx| placenta| prostate| salivary gland| skin| spleen| testis| thymus| thyroid| trachea| uterus| vascular| bladder carcinoma| breast (mammary gland) tumor| chondrosarcom…	NA	NA	NA	NA	NM_001304538	GO:0072669	tRNA-splicing ligase complex	not recorded	NM_001304538	GO:0005515	protein binding	inferred from physical interaction	NA	NA	NA	ENST00000238823	Pfam	IPR018797	Uncharacterised protein family FAM98	5.07919
TC0200012256.hg.1	HEATR5B	2.9465	3.89556	-1.93061	down	HEATR5B	HEAT repeat containing 5B	coding	chr2	-	NM_019024	36968383	37084345	10	2p22.2	54497	NM_019024	RefSeq	Homo sapiens HEAT repeat containing 5B (HEATR5B), mRNA.	chr2	100	100	0	NA	NM_019024	Q9P2D3	NM_019024	Hs.744084	adipose tissue| blood| bone| bone marrow| brain| connective tissue| ear| embryonic tissue| eye| heart| intestine| kidney| larynx| liver| lung| lymph node| mammary gland| mouth| muscle| ovary| pancreas| pharynx| placenta| prostate| skin| spleen| stomach| testis| thymus| trachea| uterus| chondrosarcoma| colorectal tumor| gastrointestinal tumor| germ cell tumor| glioma| head and neck tumor| liver tu…	NA	NA	NA	NA	NM_019024	GO:0016020	membrane	inferred from direct assay	ENST00000233099	GO:0005515	protein binding	inferred from electronic annotation	NA	NA	NA	NA	NA	NA	NA	2.9465
TC0200012257.hg.1	EIF2AK2	4.12207	4.97062	-1.80069	down	EIF2AK2	eukaryotic translation initiation factor 2-alpha kinase 2	coding	chr2	-	NM_001135651	37099210	37157065	10	2p22-p21	5610	NM_001135651	RefSeq	Homo sapiens eukaryotic translation initiation factor 2-alpha kinase 2 (EIF2AK2), transcript variant 2, mRNA.	chr2	100	100	0	NA	NM_001135651	P19525	NM_001135651	Hs.131431	ascites| bladder| blood| bone| bone marrow| brain| cervix| connective tissue| ear| embryonic tissue| eye| heart| intestine| kidney| liver| lung| lymph node| mammary gland| muscle| ovary| pancreas| placenta| prostate| skin| stomach| testis| uterus| vascular| breast (mammary gland) tumor| cervical tumor| colorectal tumor| gastrointestinal tumor| germ cell tumor| glioma| kidney tumor| leukemia| live…	NA	NA	NA	NA	NM_001135651	GO:0005634	nucleus	inferred from electronic annotation	NA	NA	NA	NA	NM_001135651	GenMAPP	Translation_Factors	ENST00000233057	Pfam	IPR000719	Protein kinase domain	4.12207
TC0200012282.hg.1	ATL2	4.23653	5.23689	-2.0005	down	ATL2	atlastin GTPase 2	coding	chr2	-	NM_001135673	38293957	38377290	10	2p22.3	64225	NM_001135673	RefSeq	Homo sapiens atlastin GTPase 2 (ATL2), transcript variant 2, mRNA.	chr2	100	100	0	NA	NM_001135673	Q8NHH9	NA	NA	NA	NM_001135673	GO:0006888	ER to Golgi vesicle-mediated transport	inferred from mutant phenotype	NM_001135673	GO:0005783	endoplasmic reticulum	inferred from direct assay	NM_001135673	GO:0003924	GTPase activity	non-traceable author statement	NA	NA	NA	ENST00000378954	Pfam	IPR003191	Guanylate-binding protein, C-terminal	4.23653
TC0200012404.hg.1	ZFP36L2	5.57608	4.7661	1.75318	up	ZFP36L2	ZFP36 ring finger protein-like 2	coding	chr2	-	NM_006887	43222402	43226609	10	2p22.3-p21	678	NM_006887	RefSeq	Homo sapiens ZFP36 ring finger protein-like 2 (ZFP36L2), mRNA.	chr2	100	100	0	NA	NM_006887	P47974	NM_006887	Hs.503093	adipose tissue| adrenal gland| ascites| bladder| blood| bone| bone marrow| brain| cervix| connective tissue| ear| embryonic tissue| esophagus| eye| heart| intestine| kidney| larynx| liver| lung| lymph| lymph node| mammary gland| mouth| muscle| nerve| ovary| pancreas| parathyroid| pharynx| pituitary gland| placenta| prostate| skin| spleen| stomach| testis| thymus| thyroid| tonsil| umbilical cord| …	NM_006887	GO:0000288	nuclear-transcribed mRNA catabolic process, deadenylation-dependent decay	inferred from electronic annotation	NM_006887	GO:0005634	nucleus	inferred from sequence or structural similarity	NM_006887	GO:0003677	DNA binding	inferred from electronic annotation	NA	NA	NA	ENST00000282388	Pfam	IPR000571	Zinc finger, CCCH-type	5.57608
TC0200012405.hg.1	THADA	2.09118	2.89251	-1.74271	down	THADA	thyroid adenoma associated	coding	chr2	-	NM_001083953	43230836	43596046	10	2p21	63892	NM_001083953	RefSeq	Homo sapiens thyroid adenoma associated (THADA), transcript variant 3, mRNA.	chr2	100	100	0	NA	NM_001083953	Q6YHU6	NA	NA	NA	NA	NA	NA	NA	ENST00000403856	GO:0016020	membrane	inferred from electronic annotation	NM_001083953	GO:0005515	protein binding	inferred from physical interaction	NA	NA	NA	ENST00000405006	Pfam	IPR019442	Domain of unknown function DUF2428, death-receptor-like	2.09118
TC0200012417.hg.1	ABCG5	1.53715	2.27797	-1.67113	down	ABCG5	ATP binding cassette subfamily G member 5	coding	chr2	-	NM_022436	43812472	43838865	10	2p21	64240	NM_022436	RefSeq	Homo sapiens ATP-binding cassette, sub-family G (WHITE), member 5 (ABCG5), mRNA.	chr2	100	100	0	NA	NM_022436	Q9H222	NM_022436	Hs.132992	brain| eye| liver| lung| stomach| liver tumor| normal| fetus| adult	NM_022436	GO:0007584	response to nutrient	inferred from electronic annotation	NM_022436	GO:0005886	plasma membrane	traceable author statement	NM_022436	GO:0005515	protein binding	inferred from physical interaction	NA	NA	NA	ENST00000260645	Pfam	IPR003439	ABC transporter-like	1.53715
TC0200012418.hg.1	LRPPRC	5.54423	6.44883	-1.87204	down	LRPPRC	leucine-rich pentatricopeptide repeat containing	coding	chr2	-	NM_133259	43886224	43996005	10	2p21	10128	NM_133259	RefSeq	Homo sapiens leucine-rich pentatricopeptide repeat containing (LRPPRC), mRNA.	chr2	100	100	0	NA	NM_133259	P42704	NM_133259	Hs.368084	adipose tissue| adrenal gland| ascites| bladder| blood| bone| bone marrow| brain| cervix| connective tissue| ear| embryonic tissue| esophagus| eye| heart| intestine| kidney| larynx| liver| lung| lymph| lymph node| mammary gland| mouth| muscle| nerve| ovary| pancreas| parathyroid| pharynx| pituitary gland| placenta| prostate| skin| spleen| stomach| testis| thymus| thyroid| trachea| umbilical cord|…	NM_133259	GO:0000961	negative regulation of mitochondrial RNA catabolic process	inferred from electronic annotation	NM_133259	GO:0000794	condensed nuclear chromosome	inferred from direct assay	NM_133259	GO:0003697	single-stranded DNA binding	inferred from electronic annotation	NA	NA	NA	ENST00000260665	Pfam	IPR002885	Pentatricopeptide repeat	5.54423
TC0200012452.hg.1	SIX2	3.80664	4.44804	-1.55984	down	SIX2	SIX homeobox 2	coding	chr2	-	NM_016932	45005161	45009430	10	2p21	10736	NM_016932	RefSeq	Homo sapiens SIX homeobox 2 (SIX2), mRNA.	chr2	100	100	0	NA	NM_016932	Q9NPC8	NM_016932	Hs.101937	bone| brain| cervix| connective tissue| eye| kidney| lung| muscle| prostate| uterus| cervical tumor| chondrosarcoma| glioma| kidney tumor| non-neoplasia| normal| primitive neuroectodermal tumor of the CNS| prostate cancer| soft tissue/muscle tissue tumor| uterine tumor| adult	NM_016932	GO:0001822	kidney development	inferred from mutant phenotype	NM_016932	GO:0005634	nucleus	inferred from direct assay	NM_016932	GO:0000978	RNA polymerase II core promoter proximal region sequence-specific DNA binding	inferred from electronic annotation	NA	NA	NA	ENST00000303077	Pfam	IPR001356	Homeobox domain	3.80664
TC0200012499.hg.1	MCFD2	7.1251	7.7625	-1.55552	down	MCFD2	multiple coagulation factor deficiency 2	coding	chr2	-	NM_001171506	46901870	46941855	10	2p21	90411	NM_001171506	RefSeq	Homo sapiens multiple coagulation factor deficiency 2 (MCFD2), transcript variant 2, mRNA.	chr2	100	100	0	NA	NM_001171506	Q8NI22	NA	NA	NA	NA	NA	NA	NA	NM_001171506	GO:0000139	Golgi membrane	traceable author statement	NM_001171506	GO:0005509	calcium ion binding	inferred from electronic annotation	NA	NA	NA	ENST00000319466	Pfam	IPR011992	EF-hand domain pair	7.1251
TC0200012559.hg.1	NRXN1	3.5795	4.34057	-1.69474	down	NRXN1	neurexin 1	coding	chr2	-	NM_001135659	49918505	51032561	10	2p16.3	9378	NM_001135659	RefSeq	Homo sapiens neurexin 1 (NRXN1), transcript variant alpha2, mRNA.	chr2	100	100	0	NA	NM_001135659	Q9ULB1	NM_001135659	Hs.637685	brain| connective tissue| ear| embryonic tissue| eye| intestine| kidney| liver| lung| muscle| nerve| pancreas| pharynx| pituitary gland| placenta| skin| testis| trachea| uterus| vascular| colorectal tumor| germ cell tumor| glioma| kidney tumor| lung tumor| non-neoplasia| normal| pancreatic tumor| primitive neuroectodermal tumor of the CNS| skin tumor| soft tissue/muscle tissue tumor|embryoid body…	NA	NA	NA	NA	NA	NA	NA	NA	NA	NA	NA	NA	NA	NA	NA	ENST00000342183	Pfam	IPR001791	Laminin G domain	3.5795
TC0200012684.hg.1	FANCL	3.43594	4.30346	-1.82453	down	FANCL	Fanconi anemia complementation group L	coding	chr2	-	NM_001114636	58159243	58241380	10	2p16.1	55120	NM_001114636	RefSeq	Homo sapiens Fanconi anemia, complementation group L (FANCL), transcript variant 1, mRNA.	chr2	100	100	0	NA	NM_001114636	Q9NW38	NM_001114636	Hs.631890	adrenal gland| ascites| bladder| bone| bone marrow| brain| connective tissue| ear| embryonic tissue| eye| heart| intestine| kidney| larynx| liver| lung| lymph| lymph node| mammary gland| muscle| ovary| pancreas| parathyroid| pharynx| pituitary gland| placenta| prostate| salivary gland| skin| spleen| stomach| testis| thyroid| trachea| umbilical cord| uterus| vascular|adrenal tumor| bladder carcino…	NM_001114636	GO:0002230	positive regulation of defense response to virus by host	inferred from mutant phenotype	NM_001114636	GO:0005635	nuclear envelope	inferred from electronic annotation	NM_001114636	GO:0004842	ubiquitin-protein transferase activity	inferred from direct assay	NA	NA	NA	ENST00000233741	Pfam	IPR019162	Fanconi anemia complex, subunit FancL, WD-repeat containing domain	3.43594
TC0200012755.hg.1	CCT4	7.63245	8.36845	-1.66555	down	CCT4	chaperonin containing TCP1, subunit 4 (delta)	coding	chr2	-	NM_001256721	61868089	61888804	10	2p15	10575	NM_001256721	RefSeq	Homo sapiens chaperonin containing TCP1, subunit 4 (delta) (CCT4), transcript variant 2, mRNA.	chr2	100	100	0	NA	NM_001256721	P50991	NM_001256721	Hs.421509	adipose tissue| adrenal gland| ascites| bladder| blood| bone| bone marrow| brain| cervix| connective tissue| ear| embryonic tissue| esophagus| eye| heart| intestine| kidney| larynx| liver| lung| lymph| lymph node| mammary gland| mouth| muscle| ovary| pancreas| parathyroid| pharynx| pituitary gland| placenta| prostate| salivary gland| skin| spleen| stomach| testis| thymus| thyroid| tonsil| trachea…	NM_001256721	GO:0006457	protein folding	traceable author statement	NM_001256721	GO:0002199	zona pellucida receptor complex	inferred from electronic annotation	NM_001256721	GO:0005515	protein binding	inferred from physical interaction	NA	NA	NA	ENST00000394440	Pfam	IPR002423	Chaperonin Cpn60/TCP-1 family	7.63245
TC0200012804.hg.1	VPS54	1.93377	2.70546	-1.70727	down	VPS54	vacuolar protein sorting 54 homolog (S. cerevisiae)	coding	chr2	-	NM_001005739	63892146	64019080	10	2p13-p14	51542	NM_001005739	RefSeq	Homo sapiens vacuolar protein sorting 54 homolog (S. cerevisiae) (VPS54), transcript variant 2, mRNA.	chr2	100	100	0	NA	NM_001005739	Q9P1Q0	NM_001005739	Hs.48499	adrenal gland| ascites| bladder| blood| bone| brain| connective tissue| embryonic tissue| esophagus| eye| intestine| kidney| larynx| liver| lung| lymph| lymph node| mammary gland| mouth| nerve| ovary| pancreas| pharynx| placenta| prostate| salivary gland| skin| spleen| stomach| testis| thymus| trachea| uterus| vascular|adrenal tumor| breast (mammary gland) tumor| chondrosarcoma| colorectal tumor|…	NM_001005739	GO:0006896	Golgi to vacuole transport	not recorded	NM_001005739	GO:0000938	GARP complex	inferred from direct assay	NM_001005739	GO:0005515	protein binding	inferred from physical interaction	NA	NA	NA	ENST00000272322	Pfam	IPR012501	Vps54-like	1.93377
TC0200012854.hg.1	RAB1A	7.5879	8.39332	-1.74766	down	RAB1A	RAB1A, member RAS oncogene family	coding	chr2	-	NM_004161	65070701	65130301	10	2p14	5861	NM_004161	RefSeq	Homo sapiens RAB1A, member RAS oncogene family (RAB1A), transcript variant 1, mRNA.	chr2	100	100	0	NA	NM_004161	P62820	NM_004161	Hs.310645	adipose tissue| adrenal gland| ascites| bladder| blood| bone| bone marrow| brain| cervix| connective tissue| ear| embryonic tissue| esophagus| eye| heart| intestine| kidney| larynx| liver| lung| lymph| lymph node| mammary gland| mouth| muscle| nerve| ovary| pancreas| parathyroid| pharynx| pituitary gland| placenta| prostate| salivary gland| skin| spleen| stomach| testis| thymus| thyroid| trachea|…	NA	NA	NA	NA	NM_004161	GO:0000139	Golgi membrane	not recorded	NM_004161	GO:0003924	GTPase activity	inferred from direct assay	NA	NA	NA	ENST00000398529	Pfam	IPR001806	Small GTPase superfamily	7.5879
TC0200012956.hg.1	GFPT1	5.78149	6.44068	-1.57921	down	GFPT1	glutamine--fructose-6-phosphate transaminase 1	coding	chr2	-	NM_001244710	69319769	69387254	10	2p13	2673	NM_001244710	RefSeq	Homo sapiens glutamine--fructose-6-phosphate transaminase 1 (GFPT1), transcript variant 1, mRNA.	chr2	100	100	0	NA	NM_001244710	Q06210	NM_001244710	Hs.580300	adipose tissue| adrenal gland| ascites| bladder| blood| bone| bone marrow| brain| cervix| connective tissue| embryonic tissue| esophagus| eye| intestine| kidney| larynx| liver| lung| lymph node| mammary gland| mouth| muscle| nerve| ovary| pancreas| parathyroid| pharynx| pituitary gland| placenta| prostate| salivary gland| skin| stomach| testis| thymus| thyroid| tonsil| trachea| uterus| vascular|a…	NM_001244710	GO:0006002	fructose 6-phosphate metabolic process	traceable author statement	NM_001244710	GO:0005829	cytosol	traceable author statement	NM_001244710	GO:0004360	glutamine-fructose-6-phosphate transaminase (isomerizing) activity	inferred from electronic annotation	NM_002056	HumanCyc	UDPNACETYLGALSYN-PWY	ENST00000357308	Pfam	IPR001347	Sugar isomerase (SIS)	5.78149
TC0200013003.hg.1	FIGLA	1.78376	2.38502	-1.51705	down	FIGLA	folliculogenesis specific bHLH transcription factor	coding	chr2	-	NM_001004311	70777310	70790643	10	2p13.3	344018	NM_001004311	RefSeq	Homo sapiens folliculogenesis specific bHLH transcription factor (FIGLA), mRNA.	chr2	100	100	0	NA	NM_001004311	Q6QHK4	NM_001004311	Hs.407636	brain| normal| adult	NM_001004311	GO:0006366	transcription from RNA polymerase II promoter	inferred from electronic annotation	NM_001004311	GO:0005634	nucleus	inferred from electronic annotation	NM_001004311	GO:0000978	RNA polymerase II core promoter proximal region sequence-specific DNA binding	inferred from electronic annotation	NA	NA	NA	ENST00000332372	Pfam	IPR011598	Myc-type, basic helix-loop-helix (bHLH) domain	1.78376
TC0200013046.hg.1	EXOC6B	3.10958	4.26868	-2.23318	down	EXOC6B	exocyst complex component 6B	coding	chr2	-	NM_015189	72175984	72826048	10	2p13.2	23233	NM_015189	RefSeq	Homo sapiens exocyst complex component 6B (EXOC6B), mRNA.	chr2	100	100	0	NA	NM_015189	Q9Y2D4	NM_015189	Hs.303454	ascites| bladder| bone| brain| connective tissue| embryonic tissue| esophagus| eye| heart| intestine| kidney| larynx| lung| mammary gland| mouth| muscle| nerve| pancreas| pharynx| pituitary gland| placenta| salivary gland| skin| spleen| stomach| testis| thyroid| trachea| uterus| vascular| bladder carcinoma| breast (mammary gland) tumor| chondrosarcoma| esophageal tumor| gastrointestinal tumor| ge…	NM_015189	GO:0006904	vesicle docking involved in exocytosis	inferred from electronic annotation	NM_015189	GO:0000145	exocyst	inferred from electronic annotation	NA	NA	NA	NA	NA	NA	NA	ENST00000272427	Pfam	IPR007225	Exocyst complex subunit Sec15-like	3.10958
TC0200013063.hg.1	EGR4	3.5326	4.30577	-1.70902	down	EGR4	early growth response 4	coding	chr2	-	NM_001965	73290929	73293705	10	2p13	1961	NM_001965	RefSeq	Homo sapiens early growth response 4 (EGR4), mRNA.	chr2	100	100	0	NA	NM_001965	Q05215	NM_001965	Hs.3052	brain| lung| placenta| testis| germ cell tumor| normal| adult	NM_001965	GO:0006351	transcription, DNA-templated	inferred from electronic annotation	NM_001965	GO:0005634	nucleus	inferred from electronic annotation	NM_001965	GO:0003677	DNA binding	inferred from electronic annotation	NA	NA	NA	OTTHUMT00000251990	Pfam	IPR007087	Zinc finger, C2H2	3.5326
TC0200013075.hg.1	TPRKB	5.9854	5.11423	1.82915	up	TPRKB	TP53RK binding protein	coding	chr2	-	NM_016058	73729104	73737400	10	2p24.3-p24.1	51002	NM_016058	RefSeq	Homo sapiens TP53RK binding protein (TPRKB), mRNA.	chr2	100	100	0	NA	NM_016058	Q9Y3C4	NM_016058	Hs.157401	bladder| blood| bone| bone marrow| brain| cervix| connective tissue| ear| embryonic tissue| eye| heart| intestine| kidney| liver| lung| lymph node| muscle| ovary| pancreas| pharynx| placenta| prostate| skin| spleen| stomach| testis| thymus| uterus| bladder carcinoma| cervical tumor| colorectal tumor| gastrointestinal tumor| germ cell tumor| glioma| leukemia| liver tumor| lymphoma| normal| ovarian…	NM_016058	GO:0006400	tRNA modification	traceable author statement	NM_016058	GO:0005634	nucleus	inferred from direct assay	NM_016058	GO:0005515	protein binding	inferred from physical interaction	NA	NA	NA	ENST00000272424	Pfam	IPR013926	CGI121/TPRKB	5.9854
TC0200013129.hg.1	TACR1	1.84065	2.76373	-1.89615	down	TACR1	tachykinin receptor 1	coding	chr2	-	NM_001058	75046463	75199700	10	2p12	6869	NM_001058	RefSeq	Homo sapiens tachykinin receptor 1 (TACR1), transcript variant long, mRNA.	chr2	100	100	0	NA	NM_001058	P25103	NM_001058	Hs.633301	adipose tissue| brain| connective tissue| eye| pancreas| spleen| trachea| uterus| chondrosarcoma| normal| pancreatic tumor| soft tissue/muscle tissue tumor| fetus| juvenile| adult	NM_001058	GO:0006954	inflammatory response	traceable author statement	NM_001058	GO:0005886	plasma membrane	inferred from direct assay	NM_001058	GO:0004995	tachykinin receptor activity	traceable author statement	NM_001058	GenMAPP	Peptide_GPCRs	ENST00000305249	Pfam	IPR000276	G protein-coupled receptor, rhodopsin-like	1.84065
TC0200013373.hg.1	FOXI3	1.38151	2.14821	-1.70138	down	FOXI3	forkhead box I3	coding	chr2	-	NM_001135649	88446787	88452656	10	2p11.2	344167	NM_001135649	RefSeq	Homo sapiens forkhead box I3 (FOXI3), mRNA.	chr2	100	100	0	NA	NM_001135649	A8MTJ6	NM_001135649	Hs.716722	brain| eye| normal| fetus| infant	NM_001135649	GO:0006351	transcription, DNA-templated	inferred from electronic annotation	NM_001135649	GO:0005634	nucleus	inferred from electronic annotation	NM_001135649	GO:0003700	transcription factor activity, sequence-specific DNA binding	inferred from electronic annotation	NA	NA	NA	ENST00000428390	Pfam	IPR001766	Fork head domain	1.38151
TC0200013511.hg.1	DUSP2	4.30949	5.12678	-1.76209	down	DUSP2	dual specificity phosphatase 2	coding	chr2	-	NM_004418	96143166	96145440	10	2q11	1844	NM_004418	RefSeq	Homo sapiens dual specificity phosphatase 2 (DUSP2), mRNA.	chr2	100	100	0	NA	NM_004418	Q05923	NM_004418	Hs.1183	blood| bone marrow| brain| cervix| connective tissue| embryonic tissue| eye| intestine| kidney| larynx| liver| lung| lymph| lymph node| mammary gland| nerve| ovary| pancreas| prostate| skin| spleen| testis| thymus| tonsil| uterus| breast (mammary gland) tumor| colorectal tumor| germ cell tumor| glioma| head and neck tumor| leukemia| lung tumor| lymphoma| non-neoplasia| normal| pancreatic tumor| p…	NM_004418	GO:0000188	inactivation of MAPK activity	traceable author statement	NM_004418	GO:0005634	nucleus	inferred from electronic annotation	NM_004418	GO:0004725	protein tyrosine phosphatase activity	inferred from electronic annotation	NA	NA	NA	ENST00000288943	Pfam	IPR000340	Dual specificity phosphatase, catalytic domain	4.30949
TC0200013607.hg.1	TXNDC9	5.57817	6.27541	-1.6214	down	TXNDC9	thioredoxin domain containing 9	coding	chr2	-	NM_005783	99318982	99340702	10	2q11.2	10190	NM_005783	RefSeq	Homo sapiens thioredoxin domain containing 9 (TXNDC9), mRNA.	chr2	100	100	0	NA	NM_005783	O14530	NM_005783	Hs.536122	adrenal gland| ascites| bladder| blood| bone marrow| brain| cervix| connective tissue| embryonic tissue| esophagus| eye| heart| intestine| kidney| liver| lung| lymph node| mammary gland| mouth| muscle| ovary| pancreas| parathyroid| pharynx| placenta| prostate| salivary gland| skin| stomach| testis| thymus| tonsil| trachea| umbilical cord| uterus| vascular|adrenal tumor| bladder carcinoma| breast …	NM_005783	GO:0045454	cell redox homeostasis	inferred from electronic annotation	NM_005783	GO:0005634	nucleus	inferred from electronic annotation	NM_005783	GO:0005515	protein binding	inferred from physical interaction	NA	NA	NA	ENST00000264255	Pfam	IPR013766	Thioredoxin domain	5.57817
TC0200013610.hg.1	REV1	3.05303	3.88925	-1.78537	down	REV1	REV1, DNA directed polymerase	coding	chr2	-	NM_001037872	99400475	99490035	10	2q11.1-q11.2	51455	NM_001037872	RefSeq	Homo sapiens REV1, polymerase (DNA directed) (REV1), transcript variant 2, mRNA.	chr2	100	100	0	NA	NM_001037872	Q9UBZ9	NM_001037872	Hs.443077	adipose tissue| adrenal gland| ascites| bladder| bone| brain| connective tissue| ear| embryonic tissue| eye| heart| intestine| kidney| liver| lung| lymph| lymph node| mammary gland| mouth| muscle| nerve| ovary| pancreas| placenta| prostate| skin| stomach| testis| thyroid| trachea| uterus| vascular| bladder carcinoma| breast (mammary gland) tumor| chondrosarcoma| colorectal tumor| gastrointestinal…	NA	NA	NA	NA	NM_001037872	GO:0005654	nucleoplasm	traceable author statement	NM_001037872	GO:0003684	damaged DNA binding	inferred from electronic annotation	NA	NA	NA	ENST00000258428	Pfam	IPR001126	UmuC domain	3.05303
TC0200013875.hg.1	RGPD8	4.06929	4.66413	-1.5103	down	RGPD8	RANBP2-like and GRIP domain containing 8	coding	chr2	-	NM_001164463	110513802	110578732	10	2q13	727851	NM_001164463	RefSeq	Homo sapiens RANBP2-like and GRIP domain containing 8 (RGPD8), mRNA.	chr2	100	100	0	NA	NM_001164463	O14715	NM_001164463	Hs.535589	brain| cervix| connective tissue| embryonic tissue| eye| liver| mammary gland| nerve| pancreas| pharynx| placenta| prostate| testis| thymus| breast (mammary gland) tumor| cervical tumor| chondrosarcoma| germ cell tumor| liver tumor| non-neoplasia| normal| prostate cancer| soft tissue/muscle tissue tumor| blastocyst| fetus| adult	NM_001164463	GO:0000042	protein targeting to Golgi	inferred from electronic annotation	NM_001164463	GO:0005643	nuclear pore	non-traceable author statement	NM_001164463	GO:0008536	Ran GTPase binding	non-traceable author statement	NA	NA	NA	OTTHUMT00000330029	Pfam	IPR000156	Ran binding domain	4.06929
TC0200013878.hg.1	BUB1	3.67733	4.75895	-2.11641	down	BUB1	BUB1 mitotic checkpoint serine/threonine kinase	coding	chr2	-	NM_001278616	110637698	110678114	10	2q14	699	NM_001278616	RefSeq	Homo sapiens BUB1 mitotic checkpoint serine/threonine kinase (BUB1), transcript variant 2, mRNA.	chr2	100	100	0	NA	NM_001278616	O43683	NM_001278616	Hs.469649	adrenal gland| ascites| bladder| blood| bone| bone marrow| brain| cervix| connective tissue| embryonic tissue| esophagus| eye| intestine| kidney| liver| lung| lymph| lymph node| mammary gland| mouth| muscle| ovary| pancreas| pharynx| placenta| prostate| skin| stomach| testis| thymus| trachea| uterus| vascular|adrenal tumor| bladder carcinoma| breast (mammary gland) tumor| cervical tumor| chondros…	NA	NA	NA	NA	NA	NA	NA	NA	NM_001278616	GO:0004672	protein kinase activity	traceable author statement	NM_001278616	GenMAPP	Cell_cycle_KEGG	ENST00000302759	Pfam	IPR000719	Protein kinase domain	3.67733
TC0200013899.hg.1	ZC3H8	3.06989	2.20534	1.82077	up	ZC3H8	zinc finger CCCH-type containing 8	coding	chr2	-	NM_032494	112211525	112255136	10	2q13	84524	NM_032494	RefSeq	Homo sapiens zinc finger CCCH-type containing 8 (ZC3H8), mRNA.	chr2	100	100	0	NA	NM_032494	Q8N5P1	NM_032494	Hs.418416	blood| bone marrow| brain| cervix| connective tissue| ear| embryonic tissue| eye| heart| intestine| kidney| liver| lung| lymph node| mammary gland| muscle| ovary| pharynx| pituitary gland| skin| testis| thyroid| breast (mammary gland) tumor| cervical tumor| chondrosarcoma| colorectal tumor| germ cell tumor| glioma| head and neck tumor| kidney tumor| leukemia| liver tumor| non-neoplasia| normal| p…	NM_032494	GO:0000122	negative regulation of transcription from RNA polymerase II promoter	inferred from electronic annotation	NM_032494	GO:0005634	nucleus	inferred from sequence or structural similarity	NM_032494	GO:0001162	RNA polymerase II intronic transcription regulatory region sequence-specific DNA binding	inferred from electronic annotation	NA	NA	NA	ENST00000272570	Pfam	IPR000571	Zinc finger, CCCH-type	3.06989
TC0200013912.hg.1	CKAP2L	3.36106	4.25338	-1.85616	down	CKAP2L	cytoskeleton associated protein 2-like	coding	chr2	-	NM_001304361	112736351	112764677	10	2q13	150468	NM_001304361	RefSeq	Homo sapiens cytoskeleton associated protein 2-like (CKAP2L), transcript variant 2, mRNA.	chr2	100	100	0	NA	NM_001304361	Q8IYA6	NM_001304361	Hs.434250	adrenal gland| bladder| blood| bone| bone marrow| brain| cervix| embryonic tissue| intestine| kidney| liver| lymph node| mammary gland| mouth| nerve| placenta| skin| spleen| testis| thymus| uterus|adrenal tumor| bladder carcinoma| breast (mammary gland) tumor| cervical tumor| chondrosarcoma| colorectal tumor| germ cell tumor| head and neck tumor| kidney tumor| leukemia| liver tumor| lymphoma| nor…	NA	NA	NA	NA	NM_001304361	GO:0000922	spindle pole	inferred from electronic annotation	NA	NA	NA	NA	NA	NA	NA	ENST00000302450	Pfam	IPR029197	Cytoskeleton-associated protein 2, C-terminal	3.36106
TC0200013943.hg.1	SLC35F5	4.01026	4.84819	-1.78749	down	SLC35F5	solute carrier family 35, member F5	coding	chr2	-	NM_025181	113705011	113756823	10	2q14.1	80255	NM_025181	RefSeq	Homo sapiens solute carrier family 35, member F5 (SLC35F5), transcript variant 1, mRNA.	chr2	100	100	0	NA	NM_025181	Q8WV83	NM_025181	Hs.632527	adrenal gland| ascites| bladder| blood| bone| bone marrow| brain| cervix| connective tissue| ear| embryonic tissue| esophagus| eye| heart| intestine| kidney| liver| lung| lymph| lymph node| mammary gland| mouth| muscle| ovary| pancreas| parathyroid| placenta| prostate| skin| spleen| testis| thymus| thyroid| trachea| uterus| vascular|adrenal tumor| bladder carcinoma| breast (mammary gland) tumor| …	NM_025181	GO:0006810	transport	inferred from electronic annotation	NM_025181	GO:0016021	integral component of membrane	inferred from electronic annotation	NA	NA	NA	NA	NA	NA	NA	ENST00000245680	Pfam	IPR000620	EamA domain	4.01026
TC0200014091.hg.1	CLASP1	2.12086	3.02878	-1.87633	down	CLASP1	cytoplasmic linker associated protein 1	coding	chr2	-	NM_001142273	121337776	121649587	10	2q14.2-q14.3	23332	NM_001142273	RefSeq	Homo sapiens cytoplasmic linker associated protein 1 (CLASP1), transcript variant 2, mRNA.	chr2	100	100	0	NA	NM_001142273	Q7Z460	NM_001142273	Hs.469840	adrenal gland| ascites| bladder| blood| bone| brain| connective tissue| embryonic tissue| eye| heart| intestine| kidney| larynx| liver| lung| lymph node| mammary gland| mouth| muscle| pancreas| placenta| prostate| skin| spleen| stomach| testis| thymus| thyroid| uterus| bladder carcinoma| breast (mammary gland) tumor| chondrosarcoma| colorectal tumor| gastrointestinal tumor| germ cell tumor| gliom…	NA	NA	NA	NA	NA	NA	NA	NA	NM_001142273	GO:0002162	dystroglycan binding	inferred from physical interaction	NA	NA	NA	ENST00000263710	Pfam	IPR024395	CLASP N-terminal domain	2.12086
TC0200014108.hg.1	NIFK	7.75739	8.70386	-1.92714	down	NIFK	nucleolar protein interacting with the FHA domain of MKI67	coding	chr2	-	NM_032390	121726945	121736927	10	2q14.3	84365	NM_032390	RefSeq	Homo sapiens nucleolar protein interacting with the FHA domain of MKI67 (NIFK), mRNA.	chr2	100	100	0	NA	NM_032390	Q9BYG3	NM_032390	Hs.367842	adrenal gland| ascites| bladder| blood| bone| bone marrow| brain| cervix| connective tissue| embryonic tissue| eye| heart| intestine| kidney| larynx| liver| lung| lymph node| mammary gland| mouth| muscle| ovary| pancreas| pharynx| placenta| prostate| salivary gland| skin| stomach| testis| thyroid| uterus| vascular|adrenal tumor| bladder carcinoma| breast (mammary gland) tumor| cervical tumor| cho…	NM_032390	GO:0006461	protein complex assembly	non-traceable author statement	NM_032390	GO:0000794	condensed nuclear chromosome	inferred from direct assay	NM_032390	GO:0000166	nucleotide binding	inferred from electronic annotation	NA	NA	NA	ENST00000285814	Pfam	IPR000504	RNA recognition motif domain	7.75739
TC0200014167.hg.1	ERCC3	5.33407	6.49782	-2.2404	down	ERCC3	excision repair cross-complementation group 3	coding	chr2	-	NM_000122	127257290	127294176	10	2q21	2071	NM_000122	RefSeq	Homo sapiens excision repair cross-complementation group 3 (ERCC3), transcript variant 1, mRNA.	chr2	100	100	0	NA	NM_000122	P19447	NM_000122	Hs.469872	adipose tissue| adrenal gland| ascites| bladder| blood| bone| bone marrow| brain| cervix| connective tissue| embryonic tissue| esophagus| eye| heart| intestine| kidney| larynx| liver| lung| lymph node| mammary gland| mouth| muscle| nerve| ovary| pancreas| pharynx| pituitary gland| placenta| prostate| salivary gland| skin| spleen| stomach| testis| thymus| thyroid| tonsil| trachea| umbilical cord| …	NA	NA	NA	NA	NM_000122	GO:0000439	core TFIIH complex	inferred from electronic annotation	NA	NA	NA	NA	NM_000122	GenMAPP	RNA_transcription_Reactome	ENST00000285398	Pfam	IPR001650	Helicase, C-terminal	5.33407
TC0200014184.hg.1	WDR33	4.9309	6.01418	-2.11884	down	WDR33	WD repeat domain 33	coding	chr2	-	NM_001006622	127701022	127811187	10	2q14.3	55339	NM_001006622	RefSeq	Homo sapiens WD repeat domain 33 (WDR33), transcript variant 2, mRNA.	chr2	100	100	0	NA	NM_001006622	Q9C0J8	NM_001006622	Hs.554831	adipose tissue| adrenal gland| ascites| bladder| blood| bone| bone marrow| brain| cervix| connective tissue| ear| embryonic tissue| esophagus| eye| heart| intestine| kidney| liver| lung| lymph| lymph node| mammary gland| muscle| ovary| pancreas| pharynx| placenta| prostate| skin| spleen| stomach| testis| thymus| thyroid| trachea| uterus| vascular| breast (mammary gland) tumor| cervical tumor| cho…	NM_001006622	GO:0006301	postreplication repair	non-traceable author statement	NM_001006622	GO:0005581	collagen trimer	inferred from electronic annotation	NM_001006622	GO:0044822	poly(A) RNA binding	inferred from direct assay	NA	NA	NA	ENST00000322313	Pfam	IPR001680	WD40 repeat	4.9309
TC0200014190.hg.1	AMMECR1L	3.42651	4.38346	-1.9412	down	AMMECR1L	AMMECR1 like	coding	chr2	-	NM_001199140	127861630	127885940	10	2q21	83607	NM_001199140	RefSeq	Homo sapiens AMMECR1-like (AMMECR1L), transcript variant 2, mRNA.	chr2	100	100	0	NA	NM_001199140	Q6DCA0	NM_001199140	Hs.546449	ascites| bladder| bone| bone marrow| brain| cervix| connective tissue| ear| embryonic tissue| eye| heart| intestine| kidney| liver| lung| lymph| lymph node| mammary gland| mouth| muscle| ovary| pancreas| placenta| prostate| salivary gland| skin| stomach| testis| thymus| thyroid| tonsil| trachea| uterus| vascular| breast (mammary gland) tumor| chondrosarcoma| colorectal tumor| gastrointestinal tum…	NA	NA	NA	NA	NA	NA	NA	NA	NA	NA	NA	NA	NA	NA	NA	ENST00000272647	Pfam	IPR002733	AMMECR1 domain	3.42651
TC0200014404.hg.1	MCM6	2.83903	4.40122	-2.95301	down	MCM6	minichromosome maintenance complex component 6	coding	chr2	-	NM_005915	135839626	135876477	10	2q21	4175	NM_005915	RefSeq	Homo sapiens minichromosome maintenance complex component 6 (MCM6), mRNA.	chr2	100	100	0	NA	NM_005915	Q14566	NM_005915	Hs.444118	adipose tissue| ascites| bladder| blood| bone| bone marrow| brain| cervix| connective tissue| ear| embryonic tissue| esophagus| eye| heart| intestine| kidney| larynx| liver| lung| lymph| lymph node| mammary gland| mouth| muscle| nerve| ovary| pancreas| parathyroid| pharynx| pituitary gland| placenta| prostate| salivary gland| skin| spleen| stomach| testis| thymus| thyroid| tonsil| trachea| uterus…	NM_005915	GO:0000082	G1/S transition of mitotic cell cycle	traceable author statement	NM_005915	GO:0000784	nuclear chromosome, telomeric region	inferred from direct assay	NM_005915	GO:0003697	single-stranded DNA binding	inferred from electronic annotation	NM_005915	GenMAPP	Cell_cycle_KEGG	ENST00000264156	Pfam	IPR001208	MCM domain	2.83903
TC0200014414.hg.1	CXCR4	6.09629	4.76865	2.50992	up	CXCR4	chemokine (C-X-C motif) receptor 4	coding	chr2	-	NM_001008540	136114349	136118165	10	2q21	7852	NM_001008540	RefSeq	Homo sapiens chemokine (C-X-C motif) receptor 4 (CXCR4), transcript variant 1, mRNA.	chr2	100	100	0	NA	NM_001008540	P61073	NM_001008540	Hs.593413	adipose tissue| adrenal gland| blood| bone| bone marrow| brain| cervix| connective tissue| ear| embryonic tissue| esophagus| eye| heart| intestine| kidney| larynx| liver| lung| lymph| lymph node| mammary gland| mouth| muscle| nerve| ovary| pancreas| pharynx| pituitary gland| placenta| prostate| spleen| stomach| testis| thymus| thyroid| tonsil| trachea| umbilical cord| uterus| vascular|adrenal tum…	NM_001008540	GO:0000187	activation of MAPK activity	traceable author statement	NM_001008540	GO:0005737	cytoplasm	traceable author statement	NM_001008540	GO:0001618	virus receptor activity	inferred from electronic annotation	NA	NA	NA	ENST00000241393	Pfam	IPR000276	G protein-coupled receptor, rhodopsin-like	6.09629
TC0200014509.hg.1	GTDC1	3.22153	4.40569	-2.27231	down	GTDC1	glycosyltransferase like domain containing 1	coding	chr2	-	NM_001006636	143938068	144332568	10	2q22.3	79712	NM_001006636	RefSeq	Homo sapiens glycosyltransferase-like domain containing 1 (GTDC1), transcript variant 1, mRNA.	chr2	100	100	0	NA	NM_001006636	Q4AE62	NA	NA	NA	NM_001006636	GO:0008152	metabolic process	inferred from electronic annotation	NA	NA	NA	NA	NM_001006636	GO:0016757	transferase activity, transferring glycosyl groups	inferred from electronic annotation	NA	NA	NA	ENST00000241391	Pfam	IPR022701	Glycosyltransferase family 1, N-terminal	3.22153
TC0200014717.hg.1	WDSUB1	1.74667	2.46029	-1.63991	down	WDSUB1	WD repeat, sterile alpha motif and U-box domain containing 1	coding	chr2	-	NM_001128212	159235793	159286799	10	2q24.2	151525	NM_001128212	RefSeq	Homo sapiens WD repeat, sterile alpha motif and U-box domain containing 1 (WDSUB1), transcript variant 2, mRNA.	chr2	100	100	0	NA	NM_001128212	Q8N9V3	NM_001128212	Hs.20848	adrenal gland| brain| connective tissue| embryonic tissue| eye| intestine| kidney| liver| lung| ovary| pancreas| pituitary gland| placenta| prostate| skin| spleen| testis| uterus| vascular| germ cell tumor| head and neck tumor| kidney tumor| leukemia| normal| ovarian tumor| pancreatic tumor| prostate cancer| skin tumor| soft tissue/muscle tissue tumor| uterine tumor|embryoid body| blastocyst| fet…	NM_001128212	GO:0016567	protein ubiquitination	inferred from electronic annotation	NA	NA	NA	NA	NM_001128212	GO:0004842	ubiquitin-protein transferase activity	inferred from electronic annotation	NA	NA	NA	ENST00000358147	Pfam	IPR001660	Sterile alpha motif domain	1.74667
TC0200014775.hg.1	KCNH7	1.4456	2.31486	-1.82673	down	KCNH7	potassium channel, voltage gated eag related subfamily H, member 7	coding	chr2	-	NM_033272	162371407	162838747	10	2q24.2	90134	NM_033272	RefSeq	Homo sapiens potassium channel, voltage gated eag related subfamily H, member 7 (KCNH7), transcript variant 1, mRNA.	chr2	100	100	0	NA	NM_033272	Q9NS40	NM_033272	Hs.657413	brain| connective tissue| liver| pancreas| testis| vascular| normal| primitive neuroectodermal tumor of the CNS| soft tissue/muscle tissue tumor| fetus| infant| adult	NM_033272	GO:0007268	synaptic transmission	traceable author statement	NM_033272	GO:0005886	plasma membrane	traceable author statement	NM_033272	GO:0005242	inward rectifier potassium channel activity	inferred from electronic annotation	NA	NA	NA	ENST00000328032	Pfam	IPR000014	PAS domain	1.4456
TC0200014790.hg.1	GRB14	3.99147	4.70641	-1.64141	down	GRB14	growth factor receptor bound protein 14	coding	chr2	-	NM_001303422	164492406	164621850	10	2q22-q24	2888	NM_001303422	RefSeq	Homo sapiens growth factor receptor-bound protein 14 (GRB14), transcript variant 2, mRNA.	chr2	100	100	0	NA	NM_001303422	Q14449	NM_001303422	Hs.411881	bladder| brain| connective tissue| embryonic tissue| eye| heart| intestine| kidney| liver| lung| mammary gland| pancreas| placenta| skin| stomach| testis| uterus| vascular| breast (mammary gland) tumor| colorectal tumor| gastrointestinal tumor| germ cell tumor| liver tumor| normal| skin tumor| soft tissue/muscle tissue tumor| uterine tumor| blastocyst| fetus| adult	NM_001303422	GO:0007165	signal transduction	inferred from electronic annotation	NM_001303422	GO:0000139	Golgi membrane	inferred from electronic annotation	NM_001303422	GO:0005070	SH3/SH2 adaptor activity	inferred from electronic annotation	NA	NA	NA	ENST00000263915	Pfam	IPR000159	Ras-associating (RA) domain	3.99147
TC0200014792.hg.1	COBLL1	2.91236	3.55105	-1.55691	down	COBLL1	cordon-bleu WH2 repeat protein like 1	coding	chr2	-	NM_001278458	164653331	164843679	10	2q24.3	22837	NM_001278458	RefSeq	Homo sapiens cordon-bleu WH2 repeat protein-like 1 (COBLL1), transcript variant 1, mRNA.	chr2	100	100	0	NA	NM_001278458	Q53SF7	NA	NA	NA	NM_001278458	GO:0030041	actin filament polymerization	not recorded	NM_001278458	GO:0070062	extracellular exosome	inferred from direct assay	NM_001278458	GO:0003785	actin monomer binding	not recorded	NA	NA	NA	ENST00000342193	Pfam	IPR019025	Cordon-bleu, ubiquitin-like domain	2.91236
TC0200014848.hg.1	ABCB11	1.30971	2.50204	-2.28521	down	ABCB11	ATP binding cassette subfamily B member 11	coding	chr2	-	NM_003742	168922938	169031323	10	2q24	8647	NM_003742	RefSeq	Homo sapiens ATP-binding cassette, sub-family B (MDR/TAP), member 11 (ABCB11), mRNA.	chr2	100	100	0	NA	NM_003742	O95342	NM_003742	Hs.658439	liver| lung| testis| trachea| liver tumor| lung tumor| normal| fetus| adult	NM_003742	GO:0006699	bile acid biosynthetic process	traceable author statement	NM_003742	GO:0005886	plasma membrane	traceable author statement	NM_003742	GO:0005215	transporter activity	traceable author statement	NA	NA	NA	ENST00000263817	Pfam	IPR003439	ABC transporter-like	1.30971
TC0200014899.hg.1	METTL8	3.98592	4.76916	-1.721	down	METTL8	methyltransferase like 8	coding	chr2	-	NM_024770	171317403	171434802	10	2q31.1	79828	NM_024770	RefSeq	Homo sapiens methyltransferase like 8 (METTL8), mRNA.	chr2	100	100	0	NA	NM_024770	Q9H825	NM_024770	Hs.135146	ascites| blood| bone| bone marrow| brain| cervix| connective tissue| embryonic tissue| esophagus| eye| heart| intestine| kidney| liver| lung| lymph| lymph node| mammary gland| mouth| muscle| ovary| pancreas| pharynx| placenta| prostate| skin| spleen| stomach| testis| trachea| uterus| vascular| breast (mammary gland) tumor| cervical tumor| chondrosarcoma| esophageal tumor| gastrointestinal tumor| …	NM_024770	GO:0032259	methylation	inferred from electronic annotation	NM_024770	GO:0005634	nucleus	inferred from electronic annotation	NM_024770	GO:0008168	methyltransferase activity	inferred from electronic annotation	NA	NA	NA	ENST00000375258	Pfam	IPR013217	Methyltransferase type 12	3.98592
TC0200014990.hg.1	CIR1	5.02123	5.6443	-1.54015	down	CIR1	corepressor interacting with RBPJ, 1	coding	chr2	-	NM_004882	174348022	174395715	10	2q31.1	9541	NM_004882	RefSeq	Homo sapiens corepressor interacting with RBPJ, 1 (CIR1), mRNA.	chr2	100	100	0	NA	NM_004882	Q86X95	NM_004882	Hs.632531	adrenal gland| ascites| bladder| blood| bone| bone marrow| brain| cervix| connective tissue| ear| embryonic tissue| esophagus| eye| intestine| kidney| liver| lung| lymph| lymph node| mammary gland| muscle| ovary| pancreas| parathyroid| pharynx| pituitary gland| placenta| prostate| salivary gland| skin| stomach| testis| thymus| thyroid| uterus| vascular|adrenal tumor| bladder carcinoma| breast (ma…	NM_004882	GO:0006351	transcription, DNA-templated	inferred from electronic annotation	NM_004882	GO:0000118	histone deacetylase complex	inferred from direct assay	NM_004882	GO:0003700	transcription factor activity, sequence-specific DNA binding	traceable author statement	NA	NA	NA	ENST00000342016	Pfam	IPR019339	CBF1-interacting co-repressor CIR, N-terminal domain	5.02123
TC0200015087.hg.1	SESTD1	2.8722	3.56428	-1.61562	down	SESTD1	SEC14 and spectrin domains 1	coding	chr2	-	NM_178123	179101692	179264790	10	2q31.2	91404	NM_178123	RefSeq	Homo sapiens SEC14 and spectrin domains 1 (SESTD1), mRNA.	chr2	100	100	0	NA	NM_178123	Q86VW0	NM_178123	Hs.30977	adipose tissue| adrenal gland| bladder| blood| bone| brain| cervix| connective tissue| ear| embryonic tissue| eye| heart| intestine| kidney| liver| lung| lymph node| mammary gland| mouth| muscle| nerve| ovary| pancreas| parathyroid| pharynx| placenta| prostate| skin| testis| tonsil| trachea| uterus| vascular|adrenal tumor| breast (mammary gland) tumor| cervical tumor| chondrosarcoma| colorectal t…	NA	NA	NA	NA	NM_178123	GO:0034704	calcium channel complex	inferred from physical interaction	NM_178123	GO:0001786	phosphatidylserine binding	inferred from direct assay	NA	NA	NA	ENST00000428443	Pfam	IPR001251	CRAL-TRIO lipid binding domain	2.8722
TC0200015099.hg.1	CWC22	4.49612	5.10474	-1.5248	down	CWC22	CWC22 homolog, spliceosome-associated protein	coding	chr2	-	NM_020943	179944876	180007113	10	2q31.3	57703	NM_020943	RefSeq	Homo sapiens CWC22 spliceosome-associated protein (CWC22), mRNA.	chr2	100	100	0	NA	NM_020943	Q9HCG8	NM_020943	Hs.311363	adipose tissue| adrenal gland| bladder| blood| bone| bone marrow| brain| cervix| connective tissue| embryonic tissue| eye| heart| intestine| kidney| liver| lung| lymph| lymph node| mammary gland| mouth| muscle| ovary| pancreas| pharynx| placenta| prostate| skin| spleen| stomach| testis| thymus| thyroid| trachea| uterus| breast (mammary gland) tumor| cervical tumor| chondrosarcoma| colorectal tumo…	NM_020943	GO:0000398	mRNA splicing, via spliceosome	not recorded	NM_020943	GO:0005654	nucleoplasm	inferred from direct assay	NM_020943	GO:0003723	RNA binding	inferred from direct assay	NA	NA	NA	ENST00000404136	Pfam	IPR003890	MIF4G-like, type 3	4.49612
TC0200015193.hg.1	CALCRL	7.23359	6.31657	1.88821	up	CALCRL	calcitonin receptor like receptor	coding	chr2	-	NM_001271751	187341963	187448460	10	2q32.1	10203	NM_001271751	RefSeq	Homo sapiens calcitonin receptor-like (CALCRL), transcript variant 2, mRNA.	chr2	100	100	0	NA	NM_001271751	Q16602	NM_001271751	Hs.470882	adipose tissue| bone| brain| connective tissue| ear| embryonic tissue| esophagus| eye| heart| intestine| kidney| liver| lung| lymph node| mammary gland| mouth| muscle| nerve| placenta| prostate| skin| spleen| stomach| testis| thymus| trachea| umbilical cord| uterus| vascular| chondrosarcoma| colorectal tumor| esophageal tumor| gastrointestinal tumor| germ cell tumor| head and neck tumor| kidney t…	NA	NA	NA	NA	NM_001271751	GO:0005764	lysosome	inferred from direct assay	NM_001271751	GO:0001605	adrenomedullin receptor activity	inferred from direct assay	NM_001271751	GenMAPP	GPCRDB_Class_B_Secretin-like	ENST00000392370	Pfam	IPR000832	GPCR, family 2, secretin-like	7.23359
TC0200015216.hg.1	ORMDL1	3.73839	4.46554	-1.65536	down	ORMDL1	ORMDL sphingolipid biosynthesis regulator 1	coding	chr2	-	NM_001128150	189770267	189784371	10	2q32	94101	NM_001128150	RefSeq	Homo sapiens ORMDL sphingolipid biosynthesis regulator 1 (ORMDL1), transcript variant 2, mRNA.	chr2	100	100	0	NA	NM_001128150	Q9P0S3	NM_001128150	Hs.700632	adipose tissue| adrenal gland| ascites| bladder| blood| bone| bone marrow| brain| connective tissue| ear| embryonic tissue| eye| heart| intestine| kidney| liver| lung| lymph node| mammary gland| mouth| muscle| ovary| pancreas| pharynx| pituitary gland| placenta| prostate| skin| spleen| stomach| testis| thymus| thyroid| trachea| uterus| vascular|adrenal tumor| bladder carcinoma| breast (mammary gl…	NM_001128150	GO:0006672	ceramide metabolic process	inferred from mutant phenotype	NM_001128150	GO:0005789	endoplasmic reticulum membrane	inferred from direct assay	NA	NA	NA	NA	NA	NA	NA	ENST00000325795	Pfam	IPR007203	ORMDL family	3.73839
TC0200015336.hg.1	ANKRD44	2.14789	2.75302	-1.52112	down	ANKRD44	ankyrin repeat domain 44	coding	chr2	-	NM_001195144	196967017	197311173	10	2q33.1	91526	NM_001195144	RefSeq	Homo sapiens ankyrin repeat domain 44 (ANKRD44), transcript variant A, mRNA.	chr2	100	100	0	NA	NM_001195144	Q8N8A2	NM_001195144	Hs.432706	adipose tissue| blood| bone| bone marrow| brain| connective tissue| ear| embryonic tissue| heart| intestine| kidney| lymph node| mammary gland| muscle| nerve| pancreas| pharynx| placenta| skin| spleen| stomach| testis| thymus| tonsil| uterus| breast (mammary gland) tumor| chondrosarcoma| colorectal tumor| gastrointestinal tumor| germ cell tumor| glioma| kidney tumor| leukemia| lymphoma| non-neopl…	NA	NA	NA	NA	NA	NA	NA	NA	NM_001195144	GO:0005515	protein binding	inferred from physical interaction	NA	NA	NA	ENST00000282272	Pfam	IPR002110	Ankyrin repeat	2.14789
TC0200015349.hg.1	HSPD1	7.57254	8.46477	-1.85605	down	HSPD1	heat shock 60kDa protein 1 (chaperonin)	coding	chr2	-	NM_002156	197486581	197516737	10	2q33.1	3329	NM_002156	RefSeq	Homo sapiens heat shock 60kDa protein 1 (chaperonin) (HSPD1), transcript variant 1, mRNA.	chr2	100	100	0	NA	NM_002156	P10809	NA	NA	NA	NA	NA	NA	NA	NA	NA	NA	NA	NA	NA	NA	NA	NA	NA	NA	ENST00000345042	Pfam	IPR002423	Chaperonin Cpn60/TCP-1 family	7.57254
TC0200015425.hg.1	TRAK2	3.67579	4.38849	-1.63887	down	TRAK2	trafficking protein, kinesin binding 2	coding	chr2	-	NM_015049	201377207	201451611	10	2q33	66008	NM_015049	RefSeq	Homo sapiens trafficking protein, kinesin binding 2 (TRAK2), mRNA.	chr2	100	100	0	NA	NM_015049	O60296	NM_015049	Hs.152774	bladder| blood| bone| bone marrow| brain| cervix| connective tissue| embryonic tissue| eye| heart| intestine| kidney| larynx| liver| lung| lymph node| mammary gland| mouth| muscle| nerve| ovary| parathyroid| pharynx| placenta| prostate| salivary gland| skin| spleen| stomach| testis| thymus| thyroid| trachea| umbilical cord| uterus| vascular| bladder carcinoma| breast (mammary gland) tumor| cervic…	NM_015049	GO:0006357	regulation of transcription from RNA polymerase II promoter	inferred from electronic annotation	NM_015049	GO:0005634	nucleus	inferred from electronic annotation	NM_015049	GO:0005102	receptor binding	inferred from sequence or structural similarity	NA	NA	NA	ENST00000332624	Pfam	IPR006933	HAP1, N-terminal	3.67579
TC0200015434.hg.1	ALS2	3.51582	4.57471	-2.08333	down	ALS2	ALS2, alsin Rho guanine nucleotide exchange factor	coding	chr2	-	NM_001135745	201700263	201781189	10	2q33.1	57679	NM_001135745	RefSeq	Homo sapiens amyotrophic lateral sclerosis 2 (juvenile) (ALS2), transcript variant 2, mRNA.	chr2	100	100	0	NA	NM_001135745	Q96Q42	NM_001135745	Hs.471096	adrenal gland| blood| bone| brain| cervix| connective tissue| embryonic tissue| esophagus| eye| heart| intestine| kidney| liver| lung| lymph node| mammary gland| mouth| muscle| pancreas| pharynx| placenta| prostate| skin| stomach| testis| trachea| uterus| vascular|adrenal tumor| breast (mammary gland) tumor| cervical tumor| chondrosarcoma| colorectal tumor| esophageal tumor| gastrointestinal tumo…	NA	NA	NA	NA	NA	NA	NA	NA	NA	NA	NA	NA	NA	NA	NA	ENST00000264276	Pfam	IPR000219	Dbl homology (DH) domain	3.51582
TC0200015463.hg.1	WDR12	4.11291	4.69993	-1.50214	down	WDR12	WD repeat domain 12	coding	chr2	-	NM_018256	202874782	203014798	10	2q33.2	55759	NM_018256	RefSeq	Homo sapiens WD repeat domain 12 (WDR12), mRNA.	chr2	100	100	0	NA	NM_018256	Q9GZL7	NM_018256	Hs.73291	adrenal gland| ascites| blood| bone| bone marrow| brain| cervix| connective tissue| embryonic tissue| esophagus| eye| heart| intestine| kidney| liver| lung| lymph node| mammary gland| mouth| nerve| ovary| pancreas| pharynx| pituitary gland| placenta| prostate| skin| spleen| stomach| testis| thymus| thyroid| uterus| vascular| breast (mammary gland) tumor| chondrosarcoma| colorectal tumor| esophage…	NM_018256	GO:0000463	maturation of LSU-rRNA from tricistronic rRNA transcript (SSU-rRNA, 5.8S rRNA, LSU-rRNA)	inferred from mutant phenotype	NM_018256	GO:0005654	nucleoplasm	inferred from direct assay	NM_018256	GO:0005515	protein binding	inferred from physical interaction	NA	NA	NA	ENST00000261015	Pfam	IPR001680	WD40 repeat	4.11291
TC0200015538.hg.1	KLF7	4.50091	5.52901	-2.03933	down	KLF7	Kruppel-like factor 7 (ubiquitous)	coding	chr2	-	NM_001270942	207074137	207167267	10	2q32	8609	NM_001270942	RefSeq	Homo sapiens Kruppel-like factor 7 (ubiquitous) (KLF7), transcript variant 2, mRNA.	chr2	100	100	0	NA	NM_001270942	O75840	NM_001270942	Hs.59908	adipose tissue| bladder| blood| bone| bone marrow| brain| cervix| connective tissue| embryonic tissue| eye| intestine| kidney| larynx| liver| lung| mammary gland| mouth| muscle| nerve| ovary| pancreas| placenta| prostate| skin| testis| thymus| trachea| umbilical cord| uterus| vascular| bladder carcinoma| breast (mammary gland) tumor| cervical tumor| chondrosarcoma| colorectal tumor| germ cell tum…	NM_001270942	GO:0006351	transcription, DNA-templated	inferred from electronic annotation	NM_001270942	GO:0005634	nucleus	inferred from electronic annotation	NM_001270942	GO:0003677	DNA binding	inferred from electronic annotation	NA	NA	NA	OTTHUMT00000256466	Pfam	IPR007087	Zinc finger, C2H2	4.50091
TC0200015578.hg.1	IDH1	4.49168	5.85754	-2.57731	down	IDH1	isocitrate dehydrogenase 1 (NADP+)	coding	chr2	-	NM_001282386	208236227	208266074	10	2q33.3	3417	NM_001282386	RefSeq	Homo sapiens isocitrate dehydrogenase 1 (NADP+), soluble (IDH1), transcript variant 2, mRNA.	chr2	100	100	0	NA	NM_001282386	O75874	NM_001282386	Hs.593422	adipose tissue| adrenal gland| ascites| bladder| blood| bone| bone marrow| brain| cervix| connective tissue| embryonic tissue| esophagus| eye| heart| intestine| kidney| larynx| liver| lung| lymph| lymph node| mammary gland| mouth| muscle| nerve| ovary| pancreas| pharynx| pituitary gland| placenta| prostate| skin| spleen| stomach| testis| thymus| trachea| umbilical cord| uterus| vascular| bladder …	NA	NA	NA	NA	NM_001282386	GO:0005737	cytoplasm	inferred from direct assay	NM_001282386	GO:0000287	magnesium ion binding	inferred from direct assay	NM_005896	HumanCyc	FERMENTATION-PWY	ENST00000345146	Pfam	IPR024084	Isopropylmalate dehydrogenase-like domain	4.49168
TC0200015650.hg.1	FN1	7.36411	7.9522	-1.50325	down	FN1	fibronectin 1	coding	chr2	-	NM_001306129	215360440	215436172	10	2q34	2335	NM_001306129	RefSeq	Homo sapiens fibronectin 1 (FN1), transcript variant 8, mRNA.	chr2	100	100	0	NA	NA	NA	NA	NA	NA	NA	NA	NA	NA	NA	NA	NA	NA	NA	NA	NA	NA	NM_001306129	GenMAPP	Inflammatory_Response_Pathway	NA	NA	NA	NA	7.36411
TC0200015670.hg.1	4-Mar	2.64	3.29319	-1.57264	down	4-Mar	membrane associated ring finger 4	coding	chr2	-	NM_020814	216257862	216372027	10	2q35	57574	NM_020814	RefSeq	Homo sapiens membrane-associated ring finger (C3HC4) 4, E3 ubiquitin protein ligase (MARCH4), mRNA.	chr2	100	100	0	NA	NM_020814	Q9P2E8	NM_020814	Hs.170388	brain| connective tissue| embryonic tissue| eye| liver| lung| pancreas| skin| chondrosarcoma| germ cell tumor| liver tumor| normal| pancreatic tumor| skin tumor|embryoid body| fetus| infant| adult	NM_020814	GO:0016567	protein ubiquitination	inferred from electronic annotation	NM_020814	GO:0000139	Golgi membrane	inferred from electronic annotation	NM_020814	GO:0004842	ubiquitin-protein transferase activity	inferred from direct assay	NA	NA	NA	ENST00000273067	Pfam	IPR011016	Zinc finger, RING-CH-type	2.64
TC0200015815.hg.1	EPHA4	3.03291	2.31405	1.64588	up	EPHA4	EPH receptor A4	coding	chr2	-	NM_001304536	221418027	221574202	10	2q36.1	2043	NM_001304536	RefSeq	Homo sapiens EPH receptor A4 (EPHA4), transcript variant 1, mRNA.	chr2	100	100	0	NA	NM_001304536	P54764	NM_001304536	Hs.371218	adrenal gland| blood| bone| brain| connective tissue| embryonic tissue| esophagus| eye| heart| intestine| kidney| larynx| lung| mammary gland| mouth| muscle| ovary| pancreas| pituitary gland| placenta| prostate| skin| spleen| testis| thymus| thyroid| trachea| uterus| vascular| breast (mammary gland) tumor| chondrosarcoma| esophageal tumor| germ cell tumor| glioma| head and neck tumor| kidney tumo…	NA	NA	NA	NA	NA	NA	NA	NA	NA	NA	NA	NA	NA	NA	NA	ENST00000281821	Pfam	IPR001090	Ephrin receptor ligand binding domain	3.03291
TC0200015838.hg.1	FARSB	7.19095	7.77998	-1.50423	down	FARSB	phenylalanyl-tRNA synthetase beta subunit	coding	chr2	-	NM_005687	222570536	222656355	10	2q36.1	10056	NM_005687	RefSeq	Homo sapiens phenylalanyl-tRNA synthetase, beta subunit (FARSB), transcript variant 1, mRNA.	chr2	100	100	0	NA	NM_005687	Q9NSD9	NM_005687	Hs.471452	adipose tissue| adrenal gland| ascites| bladder| blood| bone| bone marrow| brain| cervix| connective tissue| embryonic tissue| esophagus| eye| heart| intestine| kidney| liver| lung| lymph| lymph node| mammary gland| mouth| muscle| ovary| pancreas| parathyroid| pharynx| placenta| prostate| salivary gland| skin| spleen| stomach| testis| thymus| thyroid| trachea| umbilical cord| uterus| vascular| bl…	NM_005687	GO:0006412	translation	traceable author statement	NM_005687	GO:0005737	cytoplasm	traceable author statement	NM_005687	GO:0000287	magnesium ion binding	inferred from electronic annotation	NM_005687	HumanCyc	TRNA-CHARGING-PWY	ENST00000281828	Pfam	IPR005146	B3/B4 tRNA-binding domain	7.19095
TC0200015885.hg.1	FAM124B	5.39764	4.79176	1.52191	up	FAM124B	family with sequence similarity 124 member B	coding	chr2	-	NM_001122779	224378698	224402085	10	2q36.2	79843	NM_001122779	RefSeq	Homo sapiens family with sequence similarity 124B (FAM124B), transcript variant 1, mRNA.	chr2	100	100	0	NA	NM_001122779	Q9H5Z6	NM_001122779	Hs.147585	bone marrow| brain| mouth| muscle| pharynx| placenta| skin| umbilical cord| vascular| leukemia| normal| fetus| neonate| adult	NA	NA	NA	NA	NA	NA	NA	NA	NM_001122779	GO:0005515	protein binding	inferred from physical interaction	NA	NA	NA	ENST00000243806	Pfam	IPR029380	FAM124	5.39764
TC0200015887.hg.1	CUL3	4.78299	5.81139	-2.03977	down	CUL3	cullin 3	coding	chr2	-	NM_001257197	224470150	224585397	10	2q36.2	8452	NM_001257197	RefSeq	Homo sapiens cullin 3 (CUL3), transcript variant 2, mRNA.	chr2	100	100	0	NA	NM_001257197	Q13618	NM_001257197	Hs.372286	adrenal gland| ascites| bladder| blood| bone| bone marrow| brain| cervix| connective tissue| embryonic tissue| esophagus| eye| heart| intestine| kidney| liver| lung| lymph node| mammary gland| mouth| muscle| ovary| pancreas| parathyroid| pharynx| pituitary gland| placenta| prostate| skin| spleen| stomach| testis| thymus| thyroid| trachea| uterus| vascular|adrenal tumor| breast (mammary gland) tum…	NA	NA	NA	NA	NA	NA	NA	NA	NA	NA	NA	NA	NA	NA	NA	ENST00000264414	Pfam	IPR001373	Cullin, N-terminal	4.78299
TC0200016018.hg.1	NCL	6.56946	7.78856	-2.32801	down	NCL	nucleolin	coding	chr2	-	NM_005381	231453531	231483641	10	2q37.1	4691	NM_005381	RefSeq	Homo sapiens nucleolin (NCL), mRNA.	chr2	100	100	0	NA	NM_005381	P19338	NM_005381	Hs.79110	adipose tissue| adrenal gland| ascites| bladder| blood| bone| bone marrow| brain| cervix| connective tissue| ear| embryonic tissue| esophagus| eye| heart| intestine| kidney| larynx| liver| lung| lymph| lymph node| mammary gland| mouth| muscle| nerve| ovary| pancreas| parathyroid| pharynx| pituitary gland| placenta| prostate| salivary gland| skin| spleen| stomach| testis| thymus| thyroid| tonsil| …	NM_005381	GO:0001525	angiogenesis	inferred from direct assay	NM_005381	GO:0001650	fibrillar center	inferred from electronic annotation	NA	NA	NA	NA	NA	NA	NA	ENST00000322723	Pfam	IPR000504	RNA recognition motif domain	6.56946
TC0200016026.hg.1	NMUR1	2.83568	3.91267	-2.10963	down	NMUR1	neuromedin U receptor 1	coding	chr2	-	NM_006056	231523160	231530495	10	2q37.1	10316	NM_006056	RefSeq	Homo sapiens neuromedin U receptor 1 (NMUR1), mRNA.	chr2	100	100	0	NA	NM_006056	Q9HB89	NM_006056	Hs.471619	adipose tissue| adrenal gland| brain| embryonic tissue| muscle| nerve| placenta| spleen| testis| normal|embryoid body| juvenile| adult	NM_006056	GO:0006816	calcium ion transport	inferred from direct assay	NM_006056	GO:0005622	intracellular	inferred from direct assay	NM_006056	GO:0001607	neuromedin U receptor activity	inferred from direct assay	NM_006056	GenMAPP	GPCRDB_Class_A_Rhodopsin-like	ENST00000305141	Pfam	IPR000276	G protein-coupled receptor, rhodopsin-like	2.83568
TC0200016099.hg.1	HJURP	6.27219	7.63648	-2.5745	down	HJURP	Holliday junction recognition protein	coding	chr2	-	NM_001282962	233833416	233854566	10	2q37.1	55355	NM_001282962	RefSeq	Homo sapiens Holliday junction recognition protein (HJURP), transcript variant 2, mRNA.	chr2	100	100	0	NA	NM_001282962	Q8NCD3	NM_001282962	Hs.532968	adrenal gland| ascites| blood| bone| bone marrow| brain| cervix| connective tissue| embryonic tissue| esophagus| eye| heart| intestine| kidney| liver| lung| lymph| lymph node| mammary gland| mouth| muscle| ovary| pancreas| placenta| skin| stomach| testis| thymus| tonsil| uterus| vascular|adrenal tumor| breast (mammary gland) tumor| chondrosarcoma| colorectal tumor| esophageal tumor| gastrointesti…	NM_001282962	GO:0006334	nucleosome assembly	traceable author statement	NM_001282962	GO:0000775	chromosome, centromeric region	inferred from direct assay	NM_001282962	GO:0003677	DNA binding	inferred from electronic annotation	NA	NA	NA	ENST00000411486	Pfam	IPR018465	Centromere protein Scm3/HJURP	6.27219
TC0200016115.hg.1	ARL4C	2.08031	2.86531	-1.7231	down	ARL4C	ADP-ribosylation factor like GTPase 4C	coding	chr2	-	NM_001282431	234493041	234497053	10	2q37.1	10123	NM_001282431	RefSeq	Homo sapiens ADP-ribosylation factor-like 4C (ARL4C), transcript variant 1, mRNA.	chr2	100	100	0	NA	NM_001282431	P56559	NM_001282431	Hs.111554	ascites| bladder| blood| bone| bone marrow| brain| connective tissue| ear| embryonic tissue| esophagus| eye| heart| intestine| kidney| larynx| liver| lung| lymph node| mammary gland| mouth| muscle| ovary| pancreas| placenta| prostate| skin| stomach| testis| thymus| thyroid| umbilical cord| uterus| vascular| bladder carcinoma| breast (mammary gland) tumor| chondrosarcoma| colorectal tumor| esophag…	NM_001282431	GO:0007264	small GTPase mediated signal transduction	inferred from electronic annotation	NM_001282431	GO:0005634	nucleus	traceable author statement	NM_001282431	GO:0003924	GTPase activity	traceable author statement	NA	NA	NA	ENST00000339728	Pfam	IPR006689	Small GTPase superfamily, ARF/SAR type	2.08031
TC0200016344.hg.1	MTERF4	2.43792	3.23109	-1.73287	down	MTERF4	mitochondrial transcription termination factor 4	coding	chr2	-	NM_182501	241072169	241102332	10	2q37.3	130916	NM_182501	RefSeq	Homo sapiens mitochondrial transcription termination factor 4 (MTERF4), transcript variant 1, mRNA.	chr2	100	100	0	NA	NM_182501	Q7Z6M4	NA	NA	NA	NA	NA	NA	NA	NM_182501	GO:0005737	cytoplasm	inferred from direct assay	NM_182501	GO:0003690	double-stranded DNA binding	inferred from electronic annotation	NA	NA	NA	ENST00000391980	Pfam	IPR003690	Mitochodrial transcription termination factor	2.43792
TC0200016347.hg.1	HDLBP	8.35034	9.24656	-1.86119	down	HDLBP	high density lipoprotein binding protein	coding	chr2	-	NM_001243900	241227264	241317061	10	2q37.3	3069	NA	NA	NA	NA	NA	NA	NA	NA	NM_001243900	Q00341	NA	NA	NA	NA	NA	NA	NA	NA	NA	NA	NA	NA	NA	NA	NA	NA	NA	NA	ENST00000310931	Pfam	IPR004088	K Homology domain, type 1	8.35034
TC0200016403.hg.1	LPIN1	4.73999	5.33005	-1.50531	down	LPIN1	lipin 1	coding	chr2	+	NM_001261427	11677579	11827409	10	2p25.1	23175	NM_001261427	RefSeq	Homo sapiens lipin 1 (LPIN1), transcript variant 2, mRNA.	chr2	100	100	0	NA	NM_001261427	Q14693	NA	NA	NA	NA	NA	NA	NA	NA	NA	NA	NA	NM_001261427	GO:0003713	transcription coactivator activity	not recorded	NA	NA	NA	ENST00000256720	Pfam	IPR007651	Lipin, N-terminal	4.73999
TC0200016430.hg.1	MORN2	4.51508	3.82879	1.60914	up	MORN2	MORN repeat containing 2	coding	chr2	+	NM_001145450	38875962	38882709	10	2p22.1	729967	NM_001145450	RefSeq	Homo sapiens MORN repeat containing 2 (MORN2), mRNA.	chr2	100	100	0	NA	NM_001145450	Q502X0	NM_001145450	Hs.729207	adipose tissue| ascites| bladder| blood| bone marrow| brain| ear| embryonic tissue| heart| intestine| kidney| lung| lymph node| mammary gland| mouth| muscle| nerve| ovary| parathyroid| pharynx| placenta| prostate| skin| testis| uterus| bladder carcinoma| breast (mammary gland) tumor| chondrosarcoma| colorectal tumor| gastrointestinal tumor| germ cell tumor| glioma| head and neck tumor| kidney tum…	NA	NA	NA	NA	NA	NA	NA	NA	NM_001145450	GO:0005515	protein binding	inferred from physical interaction	NA	NA	NA	ENST00000340556	Pfam	IPR003409	MORN motif	4.51508
TC0200016433.hg.1	TMEM178A	1.87342	2.55214	-1.60072	down	TMEM178A	transmembrane protein 178A	coding	chr2	+	NM_001167959	39664982	39717963	10	2p22.1	130733	NM_001167959	RefSeq	Homo sapiens transmembrane protein 178A (TMEM178A), transcript variant 2, mRNA.	chr2	100	100	0	NA	NM_001167959	Q8NBL3	NM_001167959	Hs.40808	brain| embryonic tissue| eye| heart| intestine| kidney| larynx| lung| muscle| pancreas| placenta| prostate| uterus| glioma| head and neck tumor| non-neoplasia| normal| uterine tumor| blastocyst| fetus| adult	NA	NA	NA	NA	NM_001167959	GO:0016021	integral component of membrane	inferred from electronic annotation	NA	NA	NA	NA	NA	NA	NA	ENST00000281961	Pfam	IPR004031	PMP-22/EMP/MP20/Claudin superfamily	1.87342
TC0200016440.hg.1	TMEM247	3.17771	2.52084	1.57665	up	TMEM247	transmembrane protein 247	coding	chr2	+	OTTHUMT00000328050	46429120	46469043	10	2p21	388946	OTTHUMT00000328050	Havana transcript	transmembrane protein 247[gene_biotype:protein_coding transcript_biotype:processed_transcript]	chr2	100	100	0	NA	NA	NA	OTTHUMT00000328050	Hs.733348	placenta| testis| normal| adult	NA	NA	NA	NA	OTTHUMT00000328050	GO:0005783	endoplasmic reticulum	inferred from electronic annotation	NA	NA	NA	NA	NA	NA	NA	NA	NA	NA	NA	3.17771
TC0200016442.hg.1	MSH2	4.02465	6.01666	-3.97789	down	MSH2	mutS homolog 2	coding	chr2	+	NM_000251	47402969	47513234	10	2p21	4436	NM_000251	RefSeq	Homo sapiens mutS homolog 2 (MSH2), transcript variant 1, mRNA.	chr2	100	100	0	NA	NM_000251	P43246	NM_000251	Hs.597656	adrenal gland| ascites| blood| bone| bone marrow| brain| cervix| connective tissue| ear| embryonic tissue| esophagus| eye| heart| intestine| kidney| liver| lung| lymph| lymph node| mammary gland| mouth| muscle| ovary| pancreas| parathyroid| pharynx| pituitary gland| placenta| prostate| skin| spleen| stomach| testis| thymus| tonsil| trachea| uterus| vascular|adrenal tumor| bladder carcinoma| breas…	NA	NA	NA	NA	NM_000251	GO:0000228	nuclear chromosome	not recorded	NA	NA	NA	NA	NA	NA	NA	ENST00000233146	Pfam	IPR000432	DNA mismatch repair protein MutS, C-terminal	4.02465
TC0200016445.hg.1	MSH6	1.81884	2.91386	-2.13616	down	MSH6	mutS homolog 6	coding	chr2	+	NM_000179	47783082	47810101	10	2p16	2956	NM_000179	RefSeq	Homo sapiens mutS homolog 6 (MSH6), transcript variant 1, mRNA.	chr2	100	100	0	NA	NM_000179	P52701	NM_000179	Hs.445052	adrenal gland| ascites| bladder| blood| bone| bone marrow| brain| cervix| connective tissue| embryonic tissue| esophagus| eye| heart| intestine| kidney| larynx| liver| lung| lymph node| mammary gland| mouth| muscle| ovary| pancreas| parathyroid| placenta| prostate| skin| spleen| stomach| testis| thymus| thyroid| trachea| umbilical cord| uterus|adrenal tumor| breast (mammary gland) tumor| cervical…	NA	NA	NA	NA	NM_000179	GO:0000228	nuclear chromosome	not recorded	NA	NA	NA	NA	NA	NA	NA	ENST00000234420	Pfam	IPR000313	PWWP domain	1.81884
TC0200016499.hg.1	MRPL30	6.47912	5.87402	1.52109	up	MRPL30	mitochondrial ribosomal protein L30	coding	chr2	+	NM_145212	99181079	99216114	10	2q11.2	51263	NM_145212	RefSeq	Homo sapiens mitochondrial ribosomal protein L30 (MRPL30), transcript variant 1, mRNA.	chr2	100	100	0	NA	NM_145212	Q8TCC3	NM_145212	Hs.346736	adipose tissue| adrenal gland| ascites| blood| bone| bone marrow| brain| cervix| connective tissue| embryonic tissue| esophagus| eye| heart| intestine| kidney| liver| lung| lymph| lymph node| mammary gland| mouth| muscle| nerve| ovary| pancreas| parathyroid| pharynx| placenta| prostate| salivary gland| skin| spleen| stomach| testis| thymus| trachea| umbilical cord| uterus| vascular|adrenal tumor|…	NM_145212	GO:0006996	organelle organization	traceable author statement	NM_145212	GO:0005739	mitochondrion	not recorded	NA	NA	NA	NA	NM_145212	HumanCyc	PWY0-1275	ENST00000338148	Pfam	IPR016082	Ribosomal protein L30, ferredoxin-like fold domain	6.47912
TC0200016501.hg.1	IL1RL1	9.40314	10.9957	-3.01587	down	IL1RL1	interleukin 1 receptor-like 1	coding	chr2	+	NM_001282408	102311502	102352037	10	2q12	9173	NM_001282408	RefSeq	Homo sapiens interleukin 1 receptor-like 1 (IL1RL1), transcript variant 3, mRNA.	chr2	100	100	0	NA	NM_001282408	Q01638	NM_001282408	Hs.66	adipose tissue| adrenal gland| blood| brain| heart| kidney| liver| lung| nerve| pituitary gland| placenta| stomach| testis| thymus| trachea| uterus| vascular| gastrointestinal tumor| kidney tumor| leukemia| normal| fetus| juvenile| adult	NA	NA	NA	NA	NM_001282408	GO:0005578	proteinaceous extracellular matrix	inferred from electronic annotation	NM_001282408	GO:0002113	interleukin-33 binding	inferred from electronic annotation	NA	NA	NA	ENST00000233954	Pfam	IPR000157	Toll/interleukin-1 receptor homology (TIR) domain	9.40314
TC0200016543.hg.1	RIF1	3.1727	4.26595	-2.13355	down	RIF1	replication timing regulatory factor 1	coding	chr2	+	NM_001177663	151409883	151483335	10	2q23.3	55183	NM_001177663	RefSeq	Homo sapiens replication timing regulatory factor 1 (RIF1), transcript variant 2, mRNA.	chr2	100	100	0	NA	NM_001177663	Q5UIP0	NM_001177663	Hs.655671	bladder| blood| bone| bone marrow| brain| cervix| connective tissue| embryonic tissue| eye| heart| intestine| kidney| liver| lung| lymph| lymph node| mammary gland| mouth| muscle| nerve| ovary| pancreas| placenta| prostate| skin| stomach| testis| thyroid| trachea| uterus| vascular| bladder carcinoma| breast (mammary gland) tumor| cervical tumor| chondrosarcoma| colorectal tumor| gastrointestinal …	NM_001177663	GO:0000723	telomere maintenance	not recorded	NM_001177663	GO:0000781	chromosome, telomeric region	inferred from electronic annotation	ENST00000243326	GO:0005515	protein binding	inferred from electronic annotation	NA	NA	NA	ENST00000243326	Pfam	IPR022031	Telomere-associated protein Rif1, N-terminal	3.1727
TC0200016574.hg.1	DNAJC10	4.46666	5.90656	-2.71301	down	DNAJC10	DnaJ (Hsp40) homolog, subfamily C, member 10	coding	chr2	+	NM_001271581	182716041	182780025	10	2q32.1	54431	NM_001271581	RefSeq	Homo sapiens DnaJ (Hsp40) homolog, subfamily C, member 10 (DNAJC10), transcript variant 2, mRNA.	chr2	100	100	0	NA	NM_001271581	Q8IXB1	NM_001271581	Hs.516632	adrenal gland| ascites| blood| bone| bone marrow| brain| connective tissue| ear| embryonic tissue| esophagus| eye| heart| intestine| kidney| liver| lung| lymph| lymph node| mammary gland| mouth| muscle| nerve| ovary| pancreas| parathyroid| pharynx| pituitary gland| placenta| prostate| skin| spleen| stomach| testis| thymus| thyroid| tonsil| trachea| umbilical cord| uterus| vascular| breast (mammar…	NM_001271581	GO:0001933	negative regulation of protein phosphorylation	inferred from direct assay	NM_001271581	GO:0005783	endoplasmic reticulum	inferred from direct assay	NA	NA	NA	NA	NA	NA	NA	ENST00000537515	Pfam	IPR001623	DnaJ domain	4.46666
TC0200016591.hg.1	BZW1	8.22161	8.90626	-1.60731	down	BZW1	basic leucine zipper and W2 domains 1	coding	chr2	+	NM_001207067	200810594	200823846	10	2q33	9689	NM_001207067	RefSeq	Homo sapiens basic leucine zipper and W2 domains 1 (BZW1), transcript variant 1, mRNA.	chr2	100	100	0	NA	NM_001207067	Q7L1Q6	NM_001207067	Hs.355983	adipose tissue| adrenal gland| ascites| bladder| blood| bone| bone marrow| brain| cervix| connective tissue| ear| embryonic tissue| esophagus| eye| heart| intestine| kidney| larynx| liver| lung| lymph| lymph node| mammary gland| mouth| muscle| nerve| ovary| pancreas| parathyroid| pharynx| placenta| prostate| salivary gland| skin| spleen| stomach| testis| thymus| thyroid| tonsil| trachea| uterus| …	NM_001207067	GO:0006351	transcription, DNA-templated	inferred from electronic annotation	NM_001207067	GO:0005737	cytoplasm	inferred from direct assay	NM_001207067	GO:0044822	poly(A) RNA binding	inferred from direct assay	NA	NA	NA	ENST00000359893	Pfam	IPR003307	W2 domain	8.22161
TC0200016607.hg.1	UBE2F	5.65932	6.26485	-1.52154	down	UBE2F	ubiquitin-conjugating enzyme E2F (putative)	coding	chr2	+	NM_001278305	237966827	238042782	10	2q37.3	140739	NM_001278305	RefSeq	Homo sapiens ubiquitin-conjugating enzyme E2F (putative) (UBE2F), transcript variant 2, mRNA.	chr2	100	100	0	NA	NM_001278305	Q969M7	NA	NA	NA	NM_001278305	GO:0016567	protein ubiquitination	not recorded	NM_001278305	GO:0005737	cytoplasm	not recorded	NA	NA	NA	NA	NA	NA	NA	ENST00000272930	Pfam	IPR000608	Ubiquitin-conjugating enzyme E2	5.65932
TC0200016610.hg.1	CAPN10	5.25274	4.31459	1.91608	up	CAPN10	calpain 10	coding	chr2	+	NM_023083	240586716	240599109	10	2q37.3	11132	NM_023083	RefSeq	Homo sapiens calpain 10 (CAPN10), transcript variant 1, mRNA.	chr2	100	100	0	NA	NM_023083	Q9HC96	NM_023083	Hs.728234	adipose tissue| adrenal gland| blood| bone| brain| cervix| embryonic tissue| eye| heart| intestine| kidney| liver| lung| lymph| lymph node| mammary gland| muscle| nerve| pancreas| pharynx| placenta| prostate| salivary gland| skin| spleen| testis| thymus| thyroid| tonsil| trachea| uterus| vascular| breast (mammary gland) tumor| cervical tumor| chondrosarcoma| colorectal tumor| germ cell tumor| gli…	NA	NA	NA	NA	NM_023083	GO:0005623	cell	inferred from direct assay	NM_023083	GO:0000149	SNARE binding	inferred from sequence or structural similarity	NM_023083	GenMAPP	Integrin-mediated_cell_adhesion_KEGG	ENST00000352879	Pfam	IPR022682	Peptidase C2, calpain, large subunit, domain III	5.25274
TC0200016664.hg.1	KCNK12	3.44583	4.21816	-1.70803	down	KCNK12	potassium channel, two pore domain subfamily K, member 12	coding	chr2	-	NM_022055	47520776	47570359	10	2p16.3	56660	NM_022055	RefSeq	Homo sapiens potassium channel, two pore domain subfamily K, member 12 (KCNK12), mRNA.	chr2	100	100	0	NA	NM_022055	Q9HB15	NM_022055	Hs.591586	adrenal gland| brain| lymph| nerve| pancreas| placenta| tonsil| germ cell tumor| lymphoma| normal| juvenile| adult	NM_022055	GO:0030322	stabilization of membrane potential	not recorded	NM_022055	GO:0005887	integral component of plasma membrane	not recorded	NM_022055	GO:0005244	voltage-gated ion channel activity	inferred from electronic annotation	NA	NA	NA	NA	NA	NA	NA	3.44583
TC0200016684.hg.1	TIA1	3.84554	4.53791	-1.61594	down	TIA1	TIA1 cytotoxic granule-associated RNA binding protein	coding	chr2	-	NM_022037	70209444	70248660	10	2p13	7072	NM_022037	RefSeq	Homo sapiens TIA1 cytotoxic granule-associated RNA binding protein (TIA1), transcript variant 1, mRNA.	chr2	100	100	0	NA	NM_022037	P31483	NA	NA	NA	NM_022037	GO:0006915	apoptotic process	inferred from electronic annotation	NM_022037	GO:0005654	nucleoplasm	inferred from direct assay	NM_022037	GO:0000166	nucleotide binding	inferred from electronic annotation	NA	NA	NA	ENST00000282574	Pfam	IPR000504	RNA recognition motif domain	3.84554
TC0200016703.hg.1	CHMP3	6.75075	7.34509	-1.50978	down	CHMP3	charged multivesicular body protein 3	coding	chr2	-	NM_001005753	86503430	86563497	10	2p11.2	51652	NM_001005753	RefSeq	Homo sapiens charged multivesicular body protein 3 (CHMP3), transcript variant 2, mRNA.	chr2	100	100	0	NA	NM_001005753	Q9Y3E7	NM_001005753	Hs.591582	adrenal gland| ascites| bladder| blood| bone| brain| cervix| connective tissue| ear| embryonic tissue| esophagus| eye| heart| intestine| kidney| larynx| liver| lung| lymph| lymph node| mammary gland| mouth| muscle| nerve| ovary| pancreas| parathyroid| pharynx| placenta| prostate| salivary gland| skin| spleen| stomach| testis| thymus| thyroid| trachea| umbilical cord| uterus| vascular|adrenal tumo…	NA	NA	NA	NA	NM_001005753	GO:0000815	ESCRT III complex	inferred from direct assay	NM_001005753	GO:0005515	protein binding	inferred from physical interaction	NA	NA	NA	ENST00000263856	Pfam	IPR005024	Snf7 family	6.75075
TC0200016706.hg.1	MRPS5	4.99158	5.90855	-1.88814	down	MRPS5	mitochondrial ribosomal protein S5	coding	chr2	-	NM_031902	95087207	95122009	10	2p11.2-q11.2	64969	NM_031902	RefSeq	Homo sapiens mitochondrial ribosomal protein S5 (MRPS5), mRNA.	chr2	100	100	0	NA	NM_031902	P82675	NM_031902	Hs.655259	ascites| bladder| blood| bone| bone marrow| brain| cervix| connective tissue| embryonic tissue| esophagus| eye| heart| intestine| kidney| liver| lung| lymph| lymph node| mammary gland| mouth| muscle| nerve| ovary| pancreas| parathyroid| pharynx| pituitary gland| placenta| prostate| salivary gland| skin| stomach| testis| thymus| thyroid| umbilical cord| uterus| vascular| bladder carcinoma| breast …	NM_031902	GO:0006996	organelle organization	traceable author statement	NM_031902	GO:0005739	mitochondrion	inferred from direct assay	NM_031902	GO:0003735	structural constituent of ribosome	not recorded	NA	NA	NA	ENST00000272418	Pfam	IPR005324	Ribosomal protein S5, C-terminal	4.99158
TC0200016727.hg.1	IWS1	3.49498	4.16248	-1.58832	down	IWS1	IWS1 homolog (S. cerevisiae)	coding	chr2	-	NM_017969	127480806	127526886	10	2q14.3	55677	NM_017969	RefSeq	Homo sapiens IWS1 homolog (S. cerevisiae) (IWS1), mRNA.	chr2	100	100	0	NA	NM_017969	Q96ST2	NM_017969	Hs.469879	adipose tissue| adrenal gland| ascites| bladder| blood| bone| bone marrow| brain| cervix| connective tissue| ear| embryonic tissue| esophagus| eye| heart| intestine| kidney| larynx| liver| lung| lymph| lymph node| mammary gland| mouth| muscle| nerve| ovary| pancreas| pharynx| placenta| prostate| skin| spleen| stomach| testis| thymus| thyroid| tonsil| trachea| umbilical cord| uterus| vascular| bre…	NM_017969	GO:0006351	transcription, DNA-templated	inferred from electronic annotation	NM_017969	GO:0005634	nucleus	inferred from direct assay	NM_017969	GO:0003677	DNA binding	inferred from electronic annotation	NA	NA	NA	ENST00000295321	Pfam	IPR017923	Transcription factor IIS, N-terminal	3.49498
TC0200016757.hg.1	NCKAP1	5.57842	6.86847	-2.44537	down	NCKAP1	NCK-associated protein 1	coding	chr2	-	NM_013436	182924851	183038858	10	2q32	10787	NM_013436	RefSeq	Homo sapiens NCK-associated protein 1 (NCKAP1), transcript variant 1, mRNA.	chr2	100	100	0	NA	NM_013436	Q9Y2A7	NM_013436	Hs.603732	adipose tissue| adrenal gland| ascites| bladder| blood| bone| bone marrow| brain| cervix| connective tissue| ear| embryonic tissue| esophagus| eye| heart| intestine| kidney| larynx| liver| lung| mammary gland| mouth| muscle| ovary| pancreas| pharynx| pituitary gland| placenta| prostate| salivary gland| skin| stomach| testis| thymus| thyroid| trachea| umbilical cord| uterus| vascular|adrenal tumor…	NA	NA	NA	NA	NM_013436	GO:0005829	cytosol	traceable author statement	NM_013436	GO:0005515	protein binding	inferred from physical interaction	NM_013436	GenMAPP	Circadian_Exercise	ENST00000360982	Pfam	IPR019137	Nck-associated protein 1	5.57842
TC0300006631.hg.1	MKRN2	4.18012	5.32604	-2.21287	down	MKRN2	makorin ring finger protein 2	coding	chr3	+	NM_001271707	12557014	12583713	10	3p25	23609	NM_001271707	RefSeq	Homo sapiens makorin ring finger protein 2 (MKRN2), transcript variant 2, mRNA.	chr3	100	100	0	NA	NM_001271707	Q9H000	NM_001271707	Hs.591666	adrenal gland| ascites| bladder| blood| bone| bone marrow| brain| cervix| connective tissue| ear| embryonic tissue| esophagus| eye| heart| intestine| kidney| liver| lung| lymph| lymph node| mammary gland| mouth| muscle| nerve| ovary| pancreas| pharynx| placenta| prostate| skin| spleen| stomach| testis| thymus| thyroid| trachea| umbilical cord| uterus| vascular|adrenal tumor| breast (mammary gland…	NM_001271707	GO:0016567	protein ubiquitination	inferred from electronic annotation	NM_001271707	GO:0005622	intracellular	inferred from direct assay	NM_001271707	GO:0005515	protein binding	inferred from physical interaction	NA	NA	NA	ENST00000170447	Pfam	IPR000571	Zinc finger, CCCH-type	4.18012
TC0300006694.hg.1	NR2C2	4.1314	4.84501	-1.6399	down	NR2C2	nuclear receptor subfamily 2, group C, member 2	coding	chr3	+	NM_001291694	14947584	15053600	10	3p25	7182	NM_001291694	RefSeq	Homo sapiens nuclear receptor subfamily 2, group C, member 2 (NR2C2), transcript variant 2, mRNA.	chr3	100	100	0	NA	NM_001291694	P49116	NM_001291694	Hs.555973	adrenal gland| ascites| bladder| blood| bone| bone marrow| brain| cervix| connective tissue| embryonic tissue| eye| heart| intestine| kidney| liver| lung| lymph| lymph node| mammary gland| mouth| muscle| nerve| ovary| pancreas| pituitary gland| placenta| prostate| salivary gland| skin| spleen| stomach| testis| thymus| thyroid| trachea| uterus| vascular| bladder carcinoma| breast (mammary gland) t…	NA	NA	NA	NA	NM_001291694	GO:0005654	nucleoplasm	inferred from direct assay	NA	NA	NA	NA	NM_001291694	GenMAPP	Nuclear_Receptors	ENST00000323373	Pfam	IPR000536	Nuclear hormone receptor, ligand-binding domain	4.1314
TC0300006758.hg.1	PLCL2	1.66658	2.35319	-1.6095	down	PLCL2	phospholipase C-like 2	coding	chr3	+	NM_001144382	16802651	17090606	10	3p24.3	23228	NM_001144382	RefSeq	Homo sapiens phospholipase C-like 2 (PLCL2), transcript variant 1, mRNA.	chr3	100	100	0	NA	NM_001144382	Q9UPR0	NM_001144382	Hs.741267	adrenal gland| blood| brain| connective tissue| embryonic tissue| eye| heart| kidney| larynx| liver| lung| lymph node| ovary| pancreas| pituitary gland| placenta| prostate| skin| spleen| stomach| testis| thyroid| uterus|adrenal tumor| chondrosarcoma| gastrointestinal tumor| germ cell tumor| head and neck tumor| kidney tumor| leukemia| liver tumor| lung tumor| normal| ovarian tumor| primitive neur…	NM_001144382	GO:0002322	B cell proliferation involved in immune response	inferred from electronic annotation	NM_001144382	GO:0005737	cytoplasm	inferred from electronic annotation	NM_001144382	GO:0004435	phosphatidylinositol phospholipase C activity	inferred from electronic annotation	NM_015184	HumanCyc	LIPASYN-PWY	ENST00000419842	Pfam	IPR000008	C2 domain	1.66658
TC0300006784.hg.1	RAB5A	7.53451	8.13404	-1.51522	down	RAB5A	RAB5A, member RAS oncogene family	coding	chr3	+	NM_001292048	19947079	19985175	10	3p24.3	5868	NM_001292048	RefSeq	Homo sapiens RAB5A, member RAS oncogene family (RAB5A), transcript variant 2, mRNA.	chr3	100	100	0	NA	NM_001292048	P20339	NM_001292048	Hs.475663	adipose tissue| adrenal gland| ascites| bladder| blood| bone| bone marrow| brain| cervix| connective tissue| ear| embryonic tissue| esophagus| eye| heart| intestine| kidney| larynx| liver| lung| lymph| lymph node| mammary gland| mouth| muscle| nerve| ovary| pancreas| parathyroid| pharynx| placenta| prostate| salivary gland| skin| spleen| stomach| testis| thymus| thyroid| tonsil| trachea| uterus| …	NA	NA	NA	NA	NA	NA	NA	NA	NM_001292048	GO:0003924	GTPase activity	inferred from direct assay	NA	NA	NA	ENST00000273047	Pfam	IPR001806	Small GTPase superfamily	7.53451
TC0300006942.hg.1	STT3B	6.16981	7.26269	-2.133	down	STT3B	STT3B, subunit of the oligosaccharyltransferase complex (catalytic)	coding	chr3	+	NM_178862	31532501	31637622	10	3p23	201595	NM_178862	RefSeq	Homo sapiens STT3B, subunit of the oligosaccharyltransferase complex (catalytic) (STT3B), mRNA.	chr3	100	100	0	NA	NM_178862	Q8TCJ2	NM_178862	Hs.475812	adipose tissue| adrenal gland| ascites| bladder| blood| bone| bone marrow| brain| cervix| connective tissue| ear| embryonic tissue| eye| heart| intestine| kidney| larynx| liver| lung| lymph node| mammary gland| mouth| muscle| nerve| ovary| pancreas| parathyroid| pharynx| pituitary gland| placenta| prostate| skin| spleen| stomach| testis| thymus| thyroid| trachea| uterus| vascular|adrenal tumor| b…	NM_178862	GO:0006516	glycoprotein catabolic process	inferred from mutant phenotype	NM_178862	GO:0005783	endoplasmic reticulum	inferred from direct assay	NM_178862	GO:0004579	dolichyl-diphosphooligosaccharide-protein glycotransferase activity	inferred from mutant phenotype	NA	NA	NA	ENST00000295770	Pfam	IPR003674	Oligosaccharyl transferase, STT3 subunit	6.16981
TC0300007055.hg.1	CTDSPL	4.82054	5.42338	-1.5187	down	CTDSPL	CTD small phosphatase like	coding	chr3	+	NM_001008392	37861960	37984469	10	3p21.3	10217	NM_001008392	RefSeq	Homo sapiens CTD (carboxy-terminal domain, RNA polymerase II, polypeptide A) small phosphatase-like (CTDSPL), transcript variant 1, mRNA.	chr3	100	100	0	NA	NM_001008392	O15194	NM_001008392	Hs.475963	adipose tissue| adrenal gland| ascites| blood| bone| bone marrow| brain| cervix| connective tissue| embryonic tissue| esophagus| eye| heart| intestine| kidney| larynx| liver| lung| lymph node| mammary gland| muscle| nerve| ovary| pancreas| parathyroid| placenta| prostate| skin| spleen| stomach| testis| uterus|adrenal tumor| breast (mammary gland) tumor| cervical tumor| chondrosarcoma| colorectal …	NM_001008392	GO:0001933	negative regulation of protein phosphorylation	inferred from electronic annotation	NM_001008392	GO:0005634	nucleus	inferred from electronic annotation	NM_001008392	GO:0008420	CTD phosphatase activity	not recorded	NA	NA	NA	ENST00000273179	Pfam	IPR004274	FCP1 homology domain	4.82054
TC0300007067.hg.1	MYD88	6.08162	5.17115	1.87966	up	MYD88	myeloid differentiation primary response 88	coding	chr3	+	NM_001172566	38138478	38143022	10	3p22	4615	NM_001172566	RefSeq	Homo sapiens myeloid differentiation primary response 88 (MYD88), transcript variant 5, mRNA.	chr3	100	100	0	NA	NM_001172566	Q99836	NM_001172566	Hs.82116	adrenal gland| ascites| bladder| blood| bone| bone marrow| brain| cervix| connective tissue| ear| embryonic tissue| esophagus| eye| heart| intestine| kidney| larynx| liver| lung| lymph| lymph node| mammary gland| mouth| muscle| ovary| pancreas| pharynx| pituitary gland| placenta| prostate| salivary gland| skin| spleen| stomach| testis| thymus| thyroid| trachea| umbilical cord| uterus| vascular| b…	NA	NA	NA	NA	NM_001172566	GO:0005829	cytosol	traceable author statement	NM_001172566	GO:0005123	death receptor binding	traceable author statement	NA	NA	NA	ENST00000396334	Pfam	IPR000157	Toll/interleukin-1 receptor homology (TIR) domain	6.08162
TC0300007165.hg.1	NKTR	4.27721	5.08297	-1.74807	down	NKTR	natural killer cell triggering receptor	coding	chr3	+	NM_005385	42600614	42648741	10	3p22.1	4820	NM_005385	RefSeq	Homo sapiens natural killer cell triggering receptor (NKTR), mRNA.	chr3	100	100	0	NA	NM_005385	P30414	NA	NA	NA	NM_005385	GO:0000413	protein peptidyl-prolyl isomerization	not recorded	NM_005385	GO:0016020	membrane	inferred from electronic annotation	NM_005385	GO:0003755	peptidyl-prolyl cis-trans isomerase activity	not recorded	NA	NA	NA	ENST00000232978	Pfam	IPR002130	Cyclophilin-type peptidyl-prolyl cis-trans isomerase domain	4.27721
TC0300007223.hg.1	KIF15	2.61455	3.72469	-2.15868	down	KIF15	kinesin family member 15	coding	chr3	+	NM_020242	44761717	44873376	10	3p21.31	56992	NM_020242	RefSeq	Homo sapiens kinesin family member 15 (KIF15), mRNA.	chr3	100	100	0	NA	NM_020242	Q9NS87	NM_020242	Hs.658939	ascites| blood| bone| brain| embryonic tissue| esophagus| eye| intestine| kidney| liver| lung| lymph node| mammary gland| mouth| pancreas| placenta| prostate| salivary gland| skin| spleen| stomach| testis| thymus| uterus| vascular| breast (mammary gland) tumor| chondrosarcoma| colorectal tumor| esophageal tumor| gastrointestinal tumor| germ cell tumor| head and neck tumor| kidney tumor| liver tum…	NM_020242	GO:0007018	microtubule-based movement	not recorded	NM_020242	GO:0005813	centrosome	traceable author statement	NM_020242	GO:0003677	DNA binding	traceable author statement	NA	NA	NA	ENST00000326047	Pfam	IPR001752	Kinesin motor domain	2.61455
TC0300007392.hg.1	FAM212A	3.96724	3.23661	1.65936	up	FAM212A	family with sequence similarity 212, member A	coding	chr3	+	NM_203370	49803254	49805030	10	3p21.31	389119	NM_203370	RefSeq	Homo sapiens family with sequence similarity 212, member A (FAM212A), mRNA.	chr3	100	100	0	NA	NM_203370	Q96EL1	NM_203370	Hs.86674	brain| connective tissue| embryonic tissue| lung| lymph node| pancreas| placenta| prostate| skin| testis| tonsil| bladder carcinoma| chondrosarcoma| glioma| non-neoplasia| normal| prostate cancer| skin tumor|embryoid body| fetus| adult	NM_203370	GO:0021915	neural tube development	inferred from electronic annotation	NM_203370	GO:0070062	extracellular exosome	inferred from direct assay	NM_203370	GO:0005515	protein binding	inferred from physical interaction	NA	NA	NA	ENST00000333323	Pfam	IPR029267	FAM212 domain	3.96724
TC0300007437.hg.1	MANF	4.874	5.5141	-1.55844	down	MANF	mesencephalic astrocyte-derived neurotrophic factor	coding	chr3	+	NM_006010	51385047	51389397	10	3p21.1	7873	NM_006010	RefSeq	Homo sapiens mesencephalic astrocyte-derived neurotrophic factor (MANF), mRNA.	chr3	100	100	0	NA	NM_006010	P55145	NM_006010	Hs.436446	adipose tissue| adrenal gland| ascites| blood| bone| bone marrow| brain| connective tissue| ear| embryonic tissue| eye| heart| intestine| kidney| larynx| liver| lung| lymph| lymph node| mammary gland| nerve| ovary| pancreas| pituitary gland| placenta| prostate| salivary gland| skin| stomach| testis| thymus| thyroid| umbilical cord| uterus| vascular|adrenal tumor| breast (mammary gland) tumor| cho…	NM_006010	GO:0006986	response to unfolded protein	inferred from electronic annotation	NM_006010	GO:0005576	extracellular region	inferred from electronic annotation	NM_006010	GO:0008083	growth factor activity	inferred from electronic annotation	NA	NA	NA	ENST00000528157	Pfam	IPR019345	Armet protein	4.874
TC0300007466.hg.1	ALAS1	4.39251	5.51102	-2.17122	down	ALAS1	5-aminolevulinate synthase 1	coding	chr3	+	NM_000688	52198083	52214327	10	3p21.1	211	NM_000688	RefSeq	Homo sapiens 5-aminolevulinate synthase 1 (ALAS1), transcript variant 1, mRNA.	chr3	100	100	0	NA	NM_000688	P13196	NM_000688	Hs.476308	adrenal gland| ascites| bladder| blood| bone| bone marrow| brain| cervix| connective tissue| embryonic tissue| esophagus| eye| heart| intestine| kidney| liver| lung| lymph| lymph node| mammary gland| mouth| muscle| ovary| pancreas| pharynx| placenta| prostate| skin| spleen| stomach| testis| thymus| thyroid| tonsil| trachea| uterus| vascular|adrenal tumor| breast (mammary gland) tumor| cervical tu…	NM_000688	GO:0006778	porphyrin-containing compound metabolic process	traceable author statement	NM_000688	GO:0005654	nucleoplasm	inferred from direct assay	NM_000688	GO:0003870	5-aminolevulinate synthase activity	inferred from electronic annotation	NM_000688	GenMAPP	Heme_Biosynthesis	ENST00000310271	Pfam	IPR004839	Aminotransferase, class I/classII	4.39251
TC0300007607.hg.1	RPP14	3.19962	4.34001	-2.20442	down	RPP14	ribonuclease P/MRP 14kDa subunit	coding	chr3	+	NM_001098783	58306245	58324695	10	3p14.3	11102	NM_001098783	RefSeq	Homo sapiens ribonuclease P/MRP 14kDa subunit (RPP14), transcript variant 1, mRNA.	chr3	100	100	0	NA	NM_001098783	O95059	NM_001098783	Hs.446320	adrenal gland| bladder| blood| bone marrow| brain| connective tissue| embryonic tissue| esophagus| eye| heart| intestine| kidney| liver| lung| lymph node| mammary gland| muscle| ovary| pancreas| parathyroid| pharynx| placenta| prostate| salivary gland| skin| spleen| stomach| testis| thymus| trachea| uterus| bladder carcinoma| breast (mammary gland) tumor| colorectal tumor| esophageal tumor| germ …	NM_001098783	GO:0008033	tRNA processing	traceable author statement	NM_001098783	GO:0005634	nucleus	traceable author statement	NM_001098783	GO:0003723	RNA binding	traceable author statement	NA	NA	NA	ENST00000295959	Pfam	IPR002759	Ribonuclease P/MRP protein subunit	3.19962
TC0300008002.hg.1	CHMP2B	4.47445	5.10169	-1.54461	down	CHMP2B	charged multivesicular body protein 2B	coding	chr3	+	NM_001244644	87227263	87255548	10	3p11.2	25978	NM_001244644	RefSeq	Homo sapiens charged multivesicular body protein 2B (CHMP2B), transcript variant 2, mRNA.	chr3	100	100	0	NA	NM_001244644	Q9UQN3	NM_001244644	Hs.476930	adrenal gland| ascites| bladder| blood| bone| bone marrow| brain| cervix| connective tissue| ear| embryonic tissue| esophagus| eye| heart| intestine| kidney| liver| lung| lymph| lymph node| mammary gland| mouth| muscle| nerve| ovary| pancreas| parathyroid| pharynx| placenta| prostate| skin| spleen| stomach| testis| thyroid| trachea| uterus| vascular|adrenal tumor| bladder carcinoma| breast (mamma…	NM_001244644	GO:0000920	cell separation after cytokinesis	inferred from mutant phenotype	NM_001244644	GO:0000815	ESCRT III complex	inferred from direct assay	NM_001244644	GO:0005515	protein binding	inferred from physical interaction	NA	NA	NA	ENST00000263780	Pfam	IPR005024	Snf7 family	4.47445
TC0300008148.hg.1	TMEM45A	2.4458	3.23124	-1.72361	down	TMEM45A	transmembrane protein 45A	coding	chr3	+	NM_018004	100492619	100577444	10	3q12.2	55076	NM_018004	RefSeq	Homo sapiens transmembrane protein 45A (TMEM45A), mRNA.	chr3	100	100	0	NA	NM_018004	Q9NWC5	NM_018004	Hs.658956	adrenal gland| blood| bone marrow| brain| cervix| connective tissue| ear| embryonic tissue| esophagus| eye| heart| intestine| kidney| liver| lung| mammary gland| mouth| muscle| ovary| pancreas| pharynx| pituitary gland| placenta| prostate| skin| spleen| stomach| testis| uterus| vascular|adrenal tumor| cervical tumor| colorectal tumor| esophageal tumor| germ cell tumor| glioma| head and neck tumor…	NA	NA	NA	NA	NM_018004	GO:0016021	integral component of membrane	inferred from electronic annotation	NA	NA	NA	NA	NA	NA	NA	ENST00000323523	Pfam	IPR006904	Protein of unknown function DUF716 (TMEM45)	2.4458
TC0300008152.hg.1	TFG	5.41387	6.12205	-1.63375	down	TFG	TRK-fused gene	coding	chr3	+	NM_001007565	100709290	100748967	10	3q12.2	10342	NM_001007565	RefSeq	Homo sapiens TRK-fused gene (TFG), transcript variant 2, mRNA.	chr3	100	100	0	NA	NM_001007565	Q92734	NM_001007565	Hs.518123	adipose tissue| adrenal gland| ascites| bladder| blood| bone| bone marrow| brain| cervix| connective tissue| ear| embryonic tissue| esophagus| eye| heart| intestine| kidney| liver| lung| lymph node| mammary gland| mouth| muscle| ovary| pancreas| parathyroid| pharynx| pituitary gland| placenta| prostate| salivary gland| skin| spleen| stomach| testis| thymus| thyroid| tonsil| trachea| umbilical cor…	NM_001007565	GO:0006888	ER to Golgi vesicle-mediated transport	traceable author statement	NM_001007565	GO:0000139	Golgi membrane	traceable author statement	NM_001007565	GO:0004871	signal transducer activity	inferred from mutant phenotype	NM_001007565	GenMAPP	Apoptosis_KEGG	ENST00000240851	Pfam	IPR000270	PB1 domain	5.41387
TC0300008242.hg.1	ALCAM	5.8863	6.85201	-1.95303	down	ALCAM	activated leukocyte cell adhesion molecule	coding	chr3	+	NM_001243280	105366713	105576913	10	3q13.1	214	NM_001243280	RefSeq	Homo sapiens activated leukocyte cell adhesion molecule (ALCAM), transcript variant 2, mRNA.	chr3	100	100	0	NA	NM_001243280	Q13740	NA	NA	NA	NM_001243280	GO:0007155	cell adhesion	inferred from sequence or structural similarity	NM_001243280	GO:0001772	immunological synapse	inferred from direct assay	NM_001243280	GO:0005102	receptor binding	traceable author statement	NA	NA	NA	ENST00000306107	Pfam	IPR013106	Immunoglobulin V-set domain	5.8863
TC0300008352.hg.1	GTPBP8	4.14257	4.87323	-1.6594	down	GTPBP8	GTP-binding protein 8 (putative)	coding	chr3	+	NM_014170	112990918	113015060	10	3q13.2	29083	NM_014170	RefSeq	Homo sapiens GTP-binding protein 8 (putative) (GTPBP8), transcript variant 1, mRNA.	chr3	100	100	0	NA	NM_014170	Q8N3Z3	NM_014170	Hs.127496	blood| bone| bone marrow| brain| embryonic tissue| eye| intestine| kidney| liver| lung| lymph node| mammary gland| mouth| muscle| ovary| pancreas| pituitary gland| placenta| prostate| skin| testis| thymus| tonsil| trachea| uterus| breast (mammary gland) tumor| chondrosarcoma| colorectal tumor| germ cell tumor| glioma| head and neck tumor| leukemia| liver tumor| lung tumor| non-neoplasia| normal| …	NM_014170	GO:0000917	barrier septum assembly	inferred from electronic annotation	NM_014170	GO:0005739	mitochondrion	inferred from direct assay	NM_014170	GO:0005525	GTP binding	inferred from electronic annotation	NA	NA	NA	ENST00000383678	Pfam	IPR006073	GTP binding domain	4.14257
TC0300008369.hg.1	ATP6V1A	5.12044	5.98378	-1.81925	down	ATP6V1A	ATPase, H+ transporting, lysosomal 70kDa, V1 subunit A	coding	chr3	+	NM_001690	113747019	113812058	10	3q13.31	523	NM_001690	RefSeq	Homo sapiens ATPase, H+ transporting, lysosomal 70kDa, V1 subunit A (ATP6V1A), mRNA.	chr3	100	100	0	NA	NM_001690	P38606	NM_001690	Hs.477155	adipose tissue| adrenal gland| ascites| bladder| blood| bone| bone marrow| brain| connective tissue| ear| embryonic tissue| esophagus| eye| heart| intestine| kidney| liver| lung| lymph| lymph node| mammary gland| mouth| muscle| nerve| ovary| pancreas| parathyroid| pharynx| pituitary gland| placenta| prostate| skin| stomach| testis| thymus| thyroid| trachea| umbilical cord| uterus| vascular|adrena…	NM_001690	GO:0006810	transport	traceable author statement	NM_001690	GO:0005739	mitochondrion	inferred from electronic annotation	NM_001690	GO:0005524	ATP binding	inferred from electronic annotation	NA	NA	NA	ENST00000273398	Pfam	IPR000194	ATPase, F1/V1/A1 complex, alpha/beta subunit, nucleotide-binding domain	5.12044
[truncated: 1,736 more rows]
[truncated: 1 more columns]

## Sheet: LncRNA  FC>1.5
probe_set	Gene.Symbol	Test2_average	Con_average	FC	Regulation	Gene.Symbol	Description	biotype	Chromosome	Strand	Public.Gene.IDs	Start	Stop	total_probes	Cytoband	Entrez.ID	mRNA.Accession	mRNA.Source	mRNA.Description	mRNA.SeqName	mRNA.Assignment.Score	mRNA.Assignment.Coverage	mRNA.Direct.Probes	mRNA.Possible.Probes	SwissProt.mRNA.Accession	SwissProt.Accession	UniGene.Accession	UniGene.ID	UniGene.Expression.Information	GO.Biological.Process.Accession	GO.Biological.Process.ID	GO.Biological.Process.Term	GO.Biological.Process.Evidence	GO.Cellular.Component.Accession	GO.Cellular.Component.ID	GO.Cellular.Component.Term	GO.Cellular.Component.Evidence	GO.Melecular.Function.Accession	GO.Molecular.Function.ID	GO.Molecular.Function.Term	GO.Molecular.Function.Evidence	Pathway.Accession	Pathway.Source	Pathway.Name	Protein.Domains.mRNA.Accession	Protein.Domains.Source	Protein.Domains.Accession	Protein.Domains.Description	Test2_expression
[truncated: 1,533 more rows]
[truncated: 1 more columns]

[truncated: 3 more sheets: circRNA  FC>1.5, small_RNA  FC>1.5, others  FC>1.5]
